# Supplementary material for: Transcriptomic analysis of dead end knockout testis reveals germ cell and gonadal somatic factors in Atlantic salmon
Source: BMC Genomics. 2020 Jan 30;21:99. doi: 10.1186/s12864-020-6513-4 (PMC6993523; doi:10.1186/s12864-020-6513-4)
Supplement: Supplementary file 1 — Additional file 1. Gonad specific genes. List of gonad specific (≤50 reads in extragonadal tissues and ≥ 100 reads in ovary and testis) genes in adult Atlantic salmon. Transcript ID, Gene ID, number of reads in multiple tissues (brain, eye, gill, gut, head kidney, heart, kidney, liver, muscle, nose, pyloric caecum, skin, spleen, ovary, testis (GenBank GBRB00000000.1 [23];) are shown [file 12864_2020_6513_MOESM1_ESM.xlsx]

## Sheet: Additional File 1
Transcript	Gene ID	ssal-brain	ssal-eye	ssal-gill	ssal-gut	ssal-head_kidney	ssal-heart	ssal-kidney	ssal-liver	ssal-muscle	ssal-nose	ssal-pyloric_caecum	ssal-skin	ssal-spleen	ssal-ovary	ssal-testis
XM_014138924.1 PREDICTED: Salmo salar dorsalin-1-like (LOC106568506), mRNA	106568506	0	0	0	1.72	0	1.82	0	0	0	0	2.36	6.18	0	7102.63	134389
XM_014190664.1 PREDICTED: Salmo salar SHC SH2-domain binding protein 1-like (shcbp1l), mRNA	106599429	3	0	1.72	6.87	6.61	1.82	3.66	3.42	0	1.69	1.57	2.06	0.83	279.29	23426.7
XM_014152208.1 PREDICTED: Salmo salar inhibin, alpha (inha), mRNA	106575603	0	0	0	0	0	0	0	0	0	0	0	0	0	449.31	19414.8
XM_014171836.1 PREDICTED: Salmo salar piwi-like RNA-mediated gene silencing 1 (piwil1), transcript variant X1, mRNA	106585526	8	0	1.72	6.88	3.3	27.25	32.05	46.23	1.53	23.66	9.43	0	9.9	3517.37	16207.3
XM_014185042.1 PREDICTED: Salmo salar tubulin beta-4B chain-like (LOC106593669), mRNA	106593669	4	0.9	1.72	0	3.3	7.27	3.66	0	1.53	3.38	0	0	3.3	6207.59	15636.5
XM_014174686.1 PREDICTED: Salmo salar tubulin beta-4B chain-like (LOC106586934), mRNA	106586934	4	1.79	0.86	3.44	1.65	3.63	0	0	1.53	6.76	0	0	0	6287.75	15422.5
XM_014188907.1 PREDICTED: Salmo salar tubulin beta-4B chain-like (LOC106597765), mRNA	106597765	2	1.79	0	0	0	3.63	0	0	0.76	0	0	0	1.65	6159.6	15408
XM_014131105.1 PREDICTED: Salmo salar UPF0575 protein C19orf67 homolog (LOC106564763), mRNA	106564763	2	0	0	0	1.65	0	3.66	0	2.29	0	0	0	0	929.25	12531.4
XM_014205831.1 PREDICTED: Salmo salar tudor domain containing 6 (tdrd6), mRNA	106608113	2	3.58	6.01	4.29	11.56	1.82	0.92	3.42	4.58	5.07	7.08	0	8.25	7549.39	10948.5
XM_014152574.1 PREDICTED: Salmo salar protein boule-like (LOC106575875), transcript variant X1, mRNA	106575875	0	0	0	0.86	0	0	3.66	0	0	1.69	0	0	0	234.35	9553.89
XM_014136265.1 PREDICTED: Salmo salar double-strand-break repair protein rad21 homolog (LOC106567227), transcript variant X1, mRNA	106567227	16	8.06	1.72	21.47	1.65	0	12.82	6.85	0	5.07	0	0	0	714.81	6228.58
XM_014210556.1 PREDICTED: Salmo salar S100P binding protein (s100pbp), mRNA	106610892	4	0	0	1.72	1.65	5.45	1.83	0	0	6.76	1.57	0	0	3720.57	5874.83
XM_014136757.1 PREDICTED: Salmo salar transcription factor SOX-30-like (LOC106567484), mRNA	106567484	0	0	2.58	0	9.91	0	0	0	0	0	0	0	0	3535.23	5798.7
XM_014198801.1	106604297	15	1.79	4.29	1.72	0	0	0.92	0	0	2.54	1.57	3.82	1.65	522.32	5619.49
XM_014124455.1 PREDICTED: Salmo salar protein lin-54 homolog (LOC106560967), transcript variant X1, mRNA	106560967	0	0	0	0	0	3.63	0	0	0	1.69	0	0	0	879.21	4825.51
XM_014126425.1 PREDICTED: Salmo salar cathepsin L1-like (LOC106561951), mRNA	106561951	3	6.27	14.6	0	1.65	0	1.83	0	11.45	15.21	0	7.65	0	6065.14	4697.05
XM_014208397.1 PREDICTED: Salmo salar meiotic recombination protein DMC1/LIM15 homolog (LOC106609504), transcript variant X1, mRNA	106609504	0	3.58	1.72	1.72	1.65	1.82	18.32	0	2.29	0	0	0	5.78	109.77	4449.83
XM_014149605.1 PREDICTED: Salmo salar uncharacterized LOC106574067 (LOC106574067), transcript variant X1, mRNA	106574067	14	7.16	20.62	27.48	18.18	16.35	21.98	15.41	9.92	43.95	10.22	25.88	11.55	625.97	4207.33
XM_014198922.1 PREDICTED: Salmo salar chromosome ssa05 open reading frame, human C11orf80 (cssa05h11orf80), mRNA	106604365	5	0	11.17	19.75	0	0.91	29.3	1.71	0	20.28	1.57	0	0	502.41	3716.03
XM_014126151.1 PREDICTED: Salmo salar speedy/RINGO cell cycle regulator family member A (spdya), mRNA	106561877	26	8.95	11.17	13.74	14.04	3.63	9.16	1.71	4.58	8.45	6.29	0	8.25	3599.57	3616.7
XM_014172058.1 PREDICTED: Salmo salar bone morphogenetic protein 6-like (LOC106585642), mRNA	106585642	0	1.79	0	0	0	0	0	0	0	0	0	4.7	0	768.42	3543.7
XM_014171413.1 PREDICTED: Salmo salar bone morphogenetic protein 6-like (LOC106585325), mRNA	106585325	0	0	0	0	0	0	0	0	1.53	0	0	6.47	0	745.95	3473.83
XM_014137899.1 PREDICTED: Salmo salar spermatogenesis-associated protein 22-like (LOC106567971), transcript variant X1, mRNA	106567971	8	0	0	0	3.3	1.82	3.66	6.85	0	0	0	0	0	2259.3	3331.58
XM_014132787.1 PREDICTED: Salmo salar TatD DNase domain containing 2 (tatdn2), transcript variant X1, mRNA	106565541	21	1.79	0	12.89	9.9	0	5.49	0	1.53	3.38	1.57	0	8.25	8673.19	3181.2
XM_014192765.1 PREDICTED: Salmo salar cyclin-dependent kinase 6-like (LOC106600958), transcript variant X1, mRNA	106600958	3	1.79	2.58	0	40.47	1.82	19.23	0	3.06	6.76	0.79	0	9.08	439.6	3052.72
XR_001330317.1 PREDICTED: Salmo salar uncharacterized LOC106612560 (LOC106612560), transcript variant X1, ncRNA	106612560	2	0.9	5.15	14.6	9.08	9.09	2.75	0	0	9.3	3.14	0	1.65	231.8	3025.46
XM_014149579.1 PREDICTED: Salmo salar tudor domain-containing protein 5-like (LOC106574052), transcript variant X1, mRNA	106574052	15	3.58	0	0	0	0	0	0	0	1.69	0	0	0	1119.7	2771.36
XM_014146776.1 PREDICTED: Salmo salar gametocyte-specific factor 1-like (LOC106572533), transcript variant X1, mRNA	106572533	0	0	3.44	0	0	0	3.66	0	0	0	3.93	0	1.65	2284.83	2759.14
XM_014208203.1 PREDICTED: Salmo salar nectin-1-like (LOC106609409), transcript variant X1, mRNA	106609409	4	0	2.58	8.6	2.48	0	1.83	0	0	2.54	3.14	0	3.3	511.08	2703.99
XM_014125573.1 PREDICTED: Salmo salar tudor domain containing 12 (tdrd12), mRNA	106561524	40	3.58	4.29	15.46	23.13	0	19.23	0.86	22.91	1.69	25.94	0	4.13	721.45	2692.08
XM_014216256.1 PREDICTED: Salmo salar interaptin-like (LOC106613718), mRNA	106613718	6	10.74	3.44	0	3.3	3.63	0	0	0	28.74	0	24.41	4.95	2484.98	2684.25
XM_014204643.1 PREDICTED: Salmo salar serine/threonine-protein kinase Nek2-like (LOC106607573), mRNA	106607573	12	5.37	6.87	14.6	42.12	3.63	13.74	3.42	1.53	28.74	14.15	0	9.08	483.52	2456.15
XR_001325926.1 PREDICTED: Salmo salar uncharacterized LOC106593668 (LOC106593668), ncRNA	106593668	0	1.79	0	0	0	1.82	0	0	0	0	0	0	0	362.51	2275.36
XM_014209846.1 PREDICTED: Salmo salar serine/arginine repetitive matrix protein 1-like (LOC106610467), transcript variant X1, mRNA	106610467	2	1.79	1.72	1.72	0.83	0	0	1.71	0	0	1.57	9.41	4.95	229.76	2260.01
XM_014210179.1 PREDICTED: Salmo salar sentrin-specific protease 6-like (LOC106610694), transcript variant X1, mRNA	106610694	7	10.74	0	0	0	1.82	1.83	1.71	1.53	0	1.57	0	26.41	2652.45	2123.08
XM_014178361.1 PREDICTED: Salmo salar deleted in azoospermia-like (dazl), transcript variant X1, mRNA	106588867	0	0	3.44	5.16	0	0	0	0	0	1.69	1.57	0	1.65	294.6	2065.44
XM_014136172.1 PREDICTED: Salmo salar F-box only protein 15-like (LOC106567169), mRNA	106567169	11	5.37	3.44	0	1.65	1.82	39.38	12.84	5.35	30.43	1.57	4.12	0	1131.44	1969.24
XM_014137328.1 PREDICTED: Salmo salar inactive peptidyl-prolyl cis-trans isomerase FKBP6-like (LOC106567715), transcript variant X3, mRNA	106567715	3	30.43	12.03	6.88	4.95	0.91	0	1.71	10.69	5.07	0	0	5.78	1017.07	1900.62
XM_014129446.1 PREDICTED: Salmo salar putative bifunctional UDP-N-acetylglucosamine transferase and deubiquitinase ALG13 (LOC106563668), transcript variant X2, mRNA	106563668	12	0	3.44	10.32	49.54	1.82	27.47	0	0	0	1.58	0	3.3	14618.3	1861.78
XM_014183494.1 PREDICTED: Salmo salar uncharacterized protein DDB_G0290685-like (LOC106592176), transcript variant X1, mRNA	106592176	30	17.9	16.32	13.74	14.87	18.17	34.8	17.13	13.75	20.29	15.72	0	16.5	143.98	1795.66
XM_014177613.1 PREDICTED: Salmo salar UPF0575 protein C19orf67 homolog (LOC106588505), transcript variant X1, mRNA	106588505	0	1.79	1.72	5.15	1.65	2.73	3.66	0	0	1.69	0	0	0	4325.09	1689.13
XM_014196395.1 PREDICTED: Salmo salar EF-hand calcium binding domain 11 (efcab11), mRNA	106603124	29	16.11	10.31	5.15	4.13	16.35	50.36	10.27	1.53	19.44	4.72	38.82	3.3	534.57	1558.16
XM_014204931.1 PREDICTED: Salmo salar meiotic double-stranded break formation protein 4 (mei4), mRNA	106607697	10	2.69	1.72	0	6.61	9.99	1.83	0	0	0	0	0	7.43	646.39	1550.02
XM_014189799.1 PREDICTED: Salmo salar proline-rich extensin-like protein EPR1 (LOC106598794), mRNA	106598794	4	26.85	1.72	0	3.3	0	1.83	0	0	5.92	0	11.76	1.65	90264.9	1518.68
XM_014195384.1 PREDICTED: Salmo salar coiled-coil domain-containing protein 110-like (LOC106602637), transcript variant X1, mRNA	106602637	9	0	6.87	5.16	4.96	0.91	5.49	2.57	0.76	5.92	4.72	0	6.6	1736.47	1480.46
XM_014123181.1 PREDICTED: Salmo salar transcription initiation factor TFIID subunit 4-like (LOC106560344), transcript variant X1, mRNA	106560344	7	4.48	3.44	3.44	15.69	0	4.58	1.71	1.53	6.76	0	0	12.38	3643.48	1466.67
XM_014130325.1 PREDICTED: Salmo salar uncharacterized protein DDB_G0290685-like (LOC106564285), mRNA	106564285	4	20.59	5.15	1.72	3.3	7.27	27.47	11.99	3.05	5.07	1.57	13.53	1.65	142.96	1457.9
XM_014186471.1 PREDICTED: Salmo salar zinc finger CW-type PWWP domain protein 2-like (LOC106595099), transcript variant X1, mRNA	106595099	6	11.64	9.46	0	9.91	20.9	8.24	26.54	0.76	1.69	8.65	0	15.68	137.86	1439.1
XM_014153835.1	106576593	2	0.9	0	0	0	0	0	0	0	3.38	0	0	0	202.7	1418.42
XM_014188858.1	106597702	0	0.9	0	0	0	0	0	0	0	0	0	0	0	193383	1253.61
XM_014161242.1 PREDICTED: Salmo salar nodal homolog (LOC106580334), mRNA	106580334	24	14.32	11.17	22.33	26.43	6.36	10.99	5.14	6.11	26.2	13.37	0	19.81	217	1211
XM_014180958.1 PREDICTED: Salmo salar mediator of RNA polymerase II transcription subunit 1-like (LOC106590202), transcript variant X1, mRNA	106590202	16	3.58	0	0.86	10.74	1.82	9.15	16.26	0	1.69	1.57	12.94	7.43	10531.1	1137.68
XR_001327084.1 PREDICTED: Salmo salar uncharacterized LOC106598088 (LOC106598088), ncRNA	106598088	0	0.9	0	0	0	0	0	0	0	0.85	0	44.11	0	170174	1130.16
XM_014191006.1 PREDICTED: Salmo salar tribbles homolog 2-like (LOC106599699), mRNA	106599699	12	0	0	0	0	0	0	0	0	0	0	0	0	337.49	1129.53
XM_014143329.1 PREDICTED: Salmo salar polyadenylate-binding protein 1-like (LOC106570793), mRNA	106570793	32	8.95	9.45	0	0	0	1.83	0	13.75	36.34	1.57	0	0	110.8	1116.06
XM_014189660.1 PREDICTED: Salmo salar histone H3-like (LOC106598639), mRNA	106598639	11	1.79	4.29	4.29	29.73	0	33.88	3.42	0	0.85	3.14	0	9.9	371.7	1026.45
XM_014182674.1 PREDICTED: Salmo salar alpha-2-macroglobulin-like (LOC106591454), mRNA	106591454	16	1.79	1.72	0	0	1.82	0	3.42	0	8.45	1.57	0	0	46619.8	990.73
XM_014208806.1 PREDICTED: Salmo salar uncharacterized LOC106609789 (LOC106609789), mRNA	106609789	0	49.23	0	3.44	0	3.63	1.83	0	1.53	3.38	1.57	28.82	0	10180.9	931.51
XR_001330314.1	106612506	10	0.9	3.44	0	0.83	0	0	0	0.76	0	0	0.29	1.65	976.73	929.95
XR_001327917.1	106600919	4	5.37	0	0	0	0	0	0	0	9.3	0	0	6.6	123.56	915.53
XM_014130722.1 PREDICTED: Salmo salar mediator of RNA polymerase II transcription subunit 15-like (LOC106564579), transcript variant X1, mRNA	106564579	2	0	10.31	0	0	3.63	1.83	0	3.82	2.54	0	24.11	0	136215	906.13
XM_014180836.1 PREDICTED: Salmo salar elongation factor 1-alpha-like (LOC106590165), mRNA	106590165	5	15.22	3.44	0	12.39	2.73	17.4	0	1.53	12.68	0	0	13.2	9528.39	880.13
XR_001322171.1	106577611	0	13.43	0	1.72	0	39.07	0	0	12.21	1.69	0	5.88	6.6	315.03	859.45
XR_001324619.1	106588284	2	0	0	0	0	0	0	0	0	0	0	0	0	1609.85	845.34
NM_001279131.1 Salmo salar Dead end (LOC101448053), mRNA	101448053	1	0	0	0	0	1.82	3.66	0	0	0	17.3	0	0	3681.77	843.47
XM_014178120.1 PREDICTED: Salmo salar actin cytoskeleton-regulatory complex protein PAN1-like (LOC106588766), mRNA	106588766	0	1.79	0	1.72	0	2.73	0	0	0	4.23	0.79	0	0	2348.65	835.32
XR_001320497.1	106569457	18	30.44	4.29	5.16	0	3.63	12.82	0.86	4.58	6.76	0	0	3.3	350.76	826.55
XM_014142345.1 PREDICTED: Salmo salar uncharacterized serine-rich protein C215.13-like (LOC106570242), mRNA	106570242	0	0	2.58	3.44	4.96	1.82	1.83	1.71	0	0	0	22.05	1.65	118442	813.39
XR_001326520.1 PREDICTED: Salmo salar uncharacterized LOC106595957 (LOC106595957), misc_RNA	106595957	0	0	0	0	0	0	0	0	0	0	0	12.35	0	117169	765.77
XR_001327871.1	106600651	39	8.96	20.62	22.34	24.77	11.82	20.14	10.27	6.11	10.16	10.23	0.59	10.73	1184.03	743.2
XM_014150317.1 PREDICTED: Salmo salar proline-rich extensin-like protein EPR1 (LOC106574431), mRNA	106574431	4	12.53	3.44	0	0	3.63	1.83	11.99	0	18.59	0	0	0	146.54	727.23
XM_014184305.1 PREDICTED: Salmo salar chromatin modification-related protein eaf-1-like (LOC106592952), mRNA	106592952	0	0	0	0	0	0	0	0	0	0	0	7.06	0	112625	719.71
XM_014182887.1 PREDICTED: Salmo salar mucin-1-like (LOC106591662), mRNA	106591662	0	0	0	0	0	0	0	0	0	0	0	5.29	0	106276	719.71
XM_014189091.1 PREDICTED: Salmo salar L-rhamnose-binding lectin CSL3-like (LOC106597995), mRNA	106597995	0	0	0	0	0	0	0	0	0	0	0	20.58	0	112244	719.08
XR_001322678.1	106579560	5	14.32	5.15	6.02	25.6	0	12.82	3.42	0	5.92	3.14	19.41	40.44	818.45	714.38
XM_014201402.1 PREDICTED: Salmo salar uncharacterized LOC106605592 (LOC106605592), mRNA	106605592	1	6.27	0	0	0	0	0.92	0	0	1.69	0	0	0	170.02	699.97
XM_014157622.1 PREDICTED: Salmo salar condensin-2 complex subunit G2-like (LOC106578617), mRNA	106578617	6	0	1.72	0	4.96	12.72	0	0	0	0	0	0	1.65	2114.81	675.84
XM_014191417.1 PREDICTED: Salmo salar apomucin-like (LOC106600077), mRNA	106600077	0	0	0	0	0	0	0	0	0	0	0	10.29	0	102723	674.9
XM_014208737.1	106609748	0	0	0	0	0	0	0	0	0	0	0	0	0	210.87	663.93
XR_001321137.1 PREDICTED: Salmo salar uncharacterized LOC106572503 (LOC106572503), ncRNA	106572503	26	34.02	8.59	18.03	23.13	27.25	23.81	3.42	18.33	41.41	6.29	0	10.73	194.02	663.62
XM_014144973.1 PREDICTED: Salmo salar cytosolic 5-nucleotidase 1A-like (LOC106571658), mRNA	106571658	41	12.53	4.29	1.72	0	0	0	0	9.16	28.74	4.72	12.35	0	4758.07	637.62
XM_014171719.1	106585477	36	0	0	13.74	0	0	0	0	12.98	5.07	4.72	0	4.95	259.88	624.14
XM_014184984.1 PREDICTED: Salmo salar uncharacterized protein DDB_G0284671-like (LOC106593622), transcript variant X1, mRNA	106593622	2	0	0	0	3.3	0	5.49	5.13	0	0	0	0	0	41868.8	610.35
XM_014143844.1 PREDICTED: Salmo salar uncharacterized LOC106571132 (LOC106571132), transcript variant X1, mRNA	106571132	0	0	0	0	0	0	0	2.57	0.76	0	0	16.47	0	3801.76	604.4
XM_014149194.1 PREDICTED: Salmo salar Fc receptor-like A (LOC106573824), transcript variant X1, mRNA	106573824	49	8.96	5.16	0	0	3.63	9.15	0.86	0	0	1.57	0	4.13	119.48	599.07
XM_014145569.1 PREDICTED: Salmo salar NADH dehydrogenase [ubiquinone] 1 alpha subcomplex subunit 4-like 2 (LOC106571957), mRNA	106571957	30	3.58	12.88	9.45	10.74	2.73	0.92	1.71	15.27	15.21	4.72	17.06	2.48	1851.35	598.45
XM_014189628.1	106598597	0	0.9	0	0	0	0	0	0	0	0	0	0	0	92914.3	597.2
XM_014178865.1 PREDICTED: Salmo salar mediator of RNA polymerase II transcription subunit 15-like (LOC106589165), transcript variant X1, mRNA	106589165	0	0	0	0	0	0	0	0	0	0	0	10	0	90032.6	565.24
XM_014189386.1 PREDICTED: Salmo salar glycine-rich protein 1-like (LOC106598342), mRNA	106598342	0	0	0	0	0	0	0	0	0	0	0	15.29	0	88262.9	563.36
XM_014185523.1 PREDICTED: Salmo salar mucin-19-like (LOC106594153), transcript variant X1, mRNA	106594153	2	0	0	3.44	3.3	0	0	1.71	0	0	0	0	1.65	48082.1	562.41
XM_014209130.1 PREDICTED: Salmo salar meiotic nuclear division protein 1 homolog (LOC106610022), transcript variant X2, mRNA	106610022	1	7.16	27.48	0	20.65	12.72	13.74	0	16.8	33.81	0	40.58	14.03	517.21	550.51
XR_001329964.1	106610757	12	5.37	28.35	0	9.91	1.82	12.82	1.71	0	38.88	6.29	10.88	18.98	32554.4	548.63
XM_014177841.1 PREDICTED: Salmo salar mediator of RNA polymerase II transcription subunit 1-like (LOC106588654), transcript variant X1, mRNA	106588654	0	0	0	0	0	0	0	0	0	0	0	27.06	0	81601.9	529.51
XM_014130825.1 PREDICTED: Salmo salar uncharacterized LOC106564648 (LOC106564648), transcript variant X1, mRNA	106564648	4	1.79	0	0	0	0	0	0.86	4.58	27.9	0	0	0	1381.11	523.56
XM_014178922.1 PREDICTED: Salmo salar chromatin modification-related protein eaf-1-like (LOC106589193), transcript variant X1, mRNA	106589193	2	0	0	0	0	0	0	0	0	0	0	0	0	81201.1	522.94
XM_014168265.1 PREDICTED: Salmo salar L-rhamnose-binding lectin CSL3-like (LOC106583725), mRNA	106583725	2	0	0	0	0	0	0	0	0	0	0	1.18	0	77913.5	515.73
XM_014204312.1 PREDICTED: Salmo salar P43 5S RNA-binding protein-like (LOC106607389), mRNA	106607389	29	16.11	1.72	0	0	1.82	0	0	17.56	20.28	0	9.12	0	5835.89	510.72
XM_014168759.1	106584011	15	12.53	36.08	6.02	2.48	46.33	6.41	2.57	4.58	11.83	13.36	0	9.91	396.2	503.2
XM_014187245.1 PREDICTED: Salmo salar WD repeat-containing protein 76-like (LOC106595903), partial mRNA	106595903	26	16.11	23.19	6.87	44.6	9.08	23.81	5.14	6.11	10.99	0	18.82	33.01	373.23	499.75
XM_014149744.1 PREDICTED: Salmo salar uncharacterized LOC106574127 (LOC106574127), transcript variant X1, mRNA	106574127	0	0	0	0	0	1.82	0	1.71	0	1.69	4.71	0	0	1038	483.47
XM_014186570.1 PREDICTED: Salmo salar alpha-2-macroglobulin-like (LOC106595191), mRNA	106595191	4	1.79	8.59	0	0	0.91	0	1.71	0	28.74	0	6.47	0	45812	482.21
XM_014182128.1 PREDICTED: Salmo salar uncharacterized protein DDB_G0284671-like (LOC106590952), mRNA	106590952	2	0	0	0	1.65	3.63	1.83	2.57	0	0	0	15.29	0	37303.8	468.42
XR_001325485.1	106591772	7	11.64	16.32	48.09	16.52	13.63	12.82	3.42	7.64	7.61	3.93	0	14.03	1851.86	464.66
XM_014190286.1 PREDICTED: Salmo salar histone H3-like (LOC106599169), partial mRNA	106599169	10	0	2.58	12.02	44.6	0.91	43.04	0	2.29	4.23	0	26.47	9.08	186.36	458.08
XM_014186708.1 PREDICTED: Salmo salar zona pellucida sperm-binding protein 3-like (LOC106595335), mRNA	106595335	0	1.79	0	0	3.3	0	0	0	1.53	0	0	32.35	4.95	55406.8	457.77
XR_001327936.1	106601080	0	0	0	0	0	0	0	0	0	0	0	13.53	0	839.39	453.38
NM_001140998.1 Salmo salar centrosomal protein 97 (cep97), mRNA	100195969	36	27.75	14.6	19.75	34.69	11.81	29.3	7.7	9.16	38.88	6.29	4.7	19.81	122.03	446.17
XM_014148703.1 PREDICTED: Salmo salar la-related protein 6-like (LOC106573560), mRNA	106573560	0	0	0	0	0	0	3.66	0	0	0	0	0	0	3416.78	444.29
XM_014182705.1	106591478	0	0	0	0	0	0	0	0	0	0	0	0	0	69184.2	442.41
XM_014204136.1 PREDICTED: Salmo salar uncharacterized LOC106607304 (LOC106607304), transcript variant X1, mRNA	106607304	6	10.74	22.33	29.2	6.61	7.27	7.32	0	3.06	3.38	1.57	11.17	8.25	439.61	441.17
XR_001329888.1	106610348	0	0	1.72	0	11.56	1.82	7.33	0	0	5.07	0	0.59	9.9	272.14	438.03
XR_001327652.1 PREDICTED: Salmo salar uncharacterized LOC106600006 (LOC106600006), ncRNA	106600006	0	0	0	0	0	0	0	0	0	0	0	0	0	64167.3	437.71
XM_014209628.1 PREDICTED: Salmo salar hydroperoxide isomerase ALOXE3-like (LOC106610332), mRNA	106610332	0	0	0	1.72	0	0	3.66	0	0	0	11.01	0	0	339.53	436.77
XM_014205386.1	106607906	0	0	0	0	0	0	0	0	0	0	0	0	0	154.7	422.99
XM_014167928.1 PREDICTED: Salmo salar coiled-coil domain containing 63 (ccdc63), transcript variant X1, mRNA	106583571	1	0	1.72	1.72	0	0	20.14	0.86	0	1.69	0	0	0.83	943.55	422.68
XM_014140490.1	106569294	4	1.79	0	0	0	0	0	0	0	0	0	0	0	44216.5	417.35
XR_001329885.1	106610299	2	3.58	1.72	0	16.52	0	16.48	1.71	3.05	10.14	0	1.18	11.55	307.88	414.53
XR_001324245.1	106586747	7	3.58	14.6	5.15	24.78	16.35	21.98	17.12	2.29	20.28	7.08	0.29	28.06	182.79	414.53
XM_014162624.1	106580989	1	0	0	0	3.3	1.82	0.92	0	0	0.85	0	0	4.13	173.09	414.53
XM_014148712.1 PREDICTED: Salmo salar kelch-like protein 23 (LOC106573565), transcript variant X1, mRNA	106573565	3	5.37	9.45	0	6.6	25.44	3.66	1.72	45.05	7.61	4.71	35.29	2.48	2365.5	408.57
XM_014123346.1 PREDICTED: Salmo salar HEN1 methyltransferase homolog 1 (Arabidopsis) (henmt1), mRNA	106560441	8	0	0.86	0	1.65	0	3.66	0	4.58	29.58	1.57	0	0	108.75	396.04
XM_014150848.1 PREDICTED: Salmo salar DBH-like monooxygenase protein 2 homolog (LOC106574778), transcript variant X1, mRNA	106574778	4	0.9	18.04	0	4.13	1.82	10.07	0	24.44	6.76	1.57	0	0	13222.4	386.64
XM_014208093.1	106609351	23	35.81	9.45	33.51	19	13.63	13.73	3.42	4.58	25.36	18.86	7.93	35.49	743.39	376.33
XM_014188358.1 PREDICTED: Salmo salar L-rhamnose-binding lectin CSL3-like (LOC106597128), mRNA	106597128	0	0	0	0	0	0	0	0	0	0	0	20	0	58267.5	374.74
XM_014189481.1 PREDICTED: Salmo salar zona pellucida sperm-binding protein 2-like (LOC106598441), partial mRNA	106598441	1	0	0	0	0	0	0	0	0	0	0	26.47	0	53621.8	374.74
XM_014150392.1 PREDICTED: Salmo salar polycystic kidney disease protein 1-like 3 (LOC106574486), mRNA	106574486	0	0	0	0	0	0	0	0	0	0.85	0	0	0	150.11	371.29
XM_014181185.1 PREDICTED: Salmo salar uncharacterized LOC106590309 (LOC106590309), mRNA	106590309	9	39.39	4.29	0	5.78	6.36	0	1.71	1.53	0	2.36	0	1.65	11422.6	368.47
XM_014179943.1 PREDICTED: Salmo salar mitochondrial cardiolipin hydrolase-like (LOC106589682), transcript variant X1, mRNA	106589682	0	5.37	1.72	3.44	1.65	7.27	9.16	0	0	15.21	1.57	0	0	356.89	366.9
XM_014130370.1 PREDICTED: Salmo salar alpha-2-macroglobulin-like (LOC106564321), partial mRNA	106564321	2	0	5.15	0	0	3.63	0	3.42	1.53	1.69	0	0	0	39741.8	364.08
XM_014173051.1 PREDICTED: Salmo salar rac GTPase-activating protein 1-like (LOC106586148), transcript variant X1, mRNA	106586148	1	6.27	0	1.72	0	1.82	0.92	0	0	5.07	0	0	0	11585	353.43
XM_014190312.1 PREDICTED: Salmo salar zona pellucida sperm-binding protein 3-like (LOC106599192), transcript variant X1, mRNA	106599192	4	0	2.58	0	0	0	0	0	0	0	0	0	0	14187.4	353.12
XM_014206117.1 PREDICTED: Salmo salar putative uncharacterized protein ENSP00000383309 (LOC106608263), mRNA	106608263	4	1.79	0	0	0	0	0	0	0	0	0	14.11	0	58499.3	351.86
XM_014180988.1 PREDICTED: Salmo salar mitochondrial cardiolipin hydrolase-like (LOC106590216), mRNA	106590216	2	0	0	0	0	0	0	0	0	0	0	0	0	196.06	349.36
XM_014142184.1 PREDICTED: Salmo salar zona pellucida sperm-binding protein 4-like (LOC106570151), mRNA	106570151	8	7.16	18.9	0	0	0	0	0	1.53	10.14	0	14.7	0	35209.9	348.1
XM_014178464.1 PREDICTED: Salmo salar cation channel, sperm associated 4 (catsper4), mRNA	106588917	5	14.32	5.15	0	0	0	0	0	3.05	2.54	0	0	0	257.84	346.54
XM_014179260.1 PREDICTED: Salmo salar phospholipase C, epsilon 1 (plce1), transcript variant X1, mRNA	106589374	42	19.7	18.89	5.16	7.44	3.64	10.07	5.14	7.63	32.12	20.44	0	6.6	1120.72	335.88
XM_014192847.1 PREDICTED: Salmo salar P43 5S RNA-binding protein-like (LOC106601008), transcript variant X1, mRNA	106601008	43	8.06	0	0	0	0	0	0	0	3.38	1.57	0	0	15047.7	334
XM_014181044.1	106590244	0	1.79	0	0	0.83	0	0	1.72	0	0	0	0	0	1139.1	330.55
XM_014188722.1 PREDICTED: Salmo salar ladderlectin-like (LOC106597554), transcript variant X1, mRNA	106597554	2	0	0	0	0	0	0	0	0	0	0	46.46	0	44131.2	328.99
XR_001322423.1	106578345	2	0.9	2.58	0.86	0	0	2.75	0.86	0.76	0	0	0	0.83	1306.56	322.73
XM_014203735.1 PREDICTED: Salmo salar zona pellucida sperm-binding protein 4-like (LOC106607121), mRNA	106607121	13	20.59	9.45	13.74	9.91	37.25	6.41	0.86	12.98	16.9	23.59	0	9.08	2431.37	320.22
XM_014129526.1 PREDICTED: Salmo salar insulin receptor substrate 2-B-like (LOC106563716), mRNA	106563716	14	0	0	0	0	0	0	0	0	0	0	0	0	779.65	320.22
XM_014190404.1 PREDICTED: Salmo salar regulator of G-protein signaling protein-like (LOC106599263), mRNA	106599263	18	0	1.72	6.01	0	0	0	0	1.53	0	0	0	0	337.49	318.65
XM_014186414.1 PREDICTED: Salmo salar helicase and polymerase-containing protein TEBICHI-like (LOC106595036), transcript variant X1, mRNA	106595036	35	1.79	38.66	19.75	39.64	10.9	31.13	14.55	6.87	8.46	13.37	0	16.51	124.58	315.52
XR_001319237.1	106563363	0	0	0	0	0	0.91	0	2.58	0	0	0.79	18.23	0.83	566.23	311.45
XM_014191415.1 PREDICTED: Salmo salar calcium-binding mitochondrial carrier protein Aralar1-like (LOC106600069), transcript variant X4, mRNA	106600069	14	8.08	19.75	2.58	2.48	2.73	30.22	0	3.81	26.2	3.93	14.12	4.13	537.13	311.44
XM_014157143.1 PREDICTED: Salmo salar polycystic kidney disease 1 like 1 (pkd1l1), mRNA	106578394	19	3.58	13.74	0.86	0	21.8	5.49	31.68	1.53	23.67	9.43	48.23	3.3	156.75	310.82
XR_001318760.1	106561287	9	5.37	6.87	17.18	25.6	5.46	14.65	0.86	3.06	11.83	35.37	0	1.65	258.87	307.69
XM_014187248.1 PREDICTED: Salmo salar uncharacterized serine-rich protein C215.13-like (LOC106595907), mRNA	106595907	1	0	0	0	2.48	3.63	0	7.7	1.53	1.69	0	19.11	0.83	40363.7	307.68
XM_014178504.1 PREDICTED: Salmo salar chromatin modification-related protein eaf-1-like (LOC106588936), mRNA	106588936	0	0	0	0	0	0	0	0	0	0	0	0	0	46339.4	307.37
XM_014147007.1 PREDICTED: Salmo salar low-density lipoprotein receptor-related protein 1B-like (LOC106572640), mRNA	106572640	10	1.79	0	1.72	0	11.81	5.49	0	1.53	5.07	0	0	0	10582.7	306.12
XM_014153753.1 PREDICTED: Salmo salar uncharacterized LOC106576531 (LOC106576531), mRNA	106576531	19	19.69	21.47	11.16	1.65	1.82	0	1.71	16.8	28.74	12.58	0	14.86	8356.61	298.6
XM_014183787.1 PREDICTED: Salmo salar DNA annealing helicase and endonuclease ZRANB3-like (LOC106592442), transcript variant X1, mRNA	106592442	32	1.79	18.91	18.9	38	18.16	23.8	6.85	9.17	11.83	10.99	0	26.4	233.85	297.97
XM_014190938.1 PREDICTED: Salmo salar alpha-2-macroglobulin-like (LOC106599648), partial mRNA	106599648	10	5.37	8.59	0	33.04	3.63	10.99	3.42	1.53	16.06	0.79	4.41	3.3	2738.73	295.15
XM_014208574.1 PREDICTED: Salmo salar hemoglobin subunit beta-2-like (LOC106609615), mRNA	106609615	0	10.74	0	1.72	0	0	1.83	1.71	0	15.21	0	0	1.65	104.16	294.84
XM_014189877.1 PREDICTED: Salmo salar serine/threonine-protein kinase 31-like (LOC106598863), mRNA	106598863	0	3.58	0	0	0	0	0	0	0	0	0	0	3.3	425.82	291.39
XM_014213211.1 PREDICTED: Salmo salar growth/differentiation factor 9-like (LOC106612229), mRNA	106612229	6	3.58	0	3.44	0	0	0	0	0	0	0	0	0	6250.99	290.14
XM_014136460.1 PREDICTED: Salmo salar POU domain, class 5, transcription factor 1-like (LOC106567323), transcript variant X1, mRNA	106567323	0	0	6.02	38.64	9.08	0	12.82	0	0.76	0	14.15	0	12.38	3578.13	289.52
XR_001320584.1	106569921	0	0	0	0	0	0	0	0	0	0	0	0	0	220.57	288.89
XM_014125503.1 PREDICTED: Salmo salar DEP domain containing 7 (depdc7), transcript variant X1, mRNA	106561489	2	0	0	0	0	0	0	0	0	0	0	9.41	3.3	7627	282.93
XM_014168319.1 PREDICTED: Salmo salar L-rhamnose-binding lectin CSL3-like (LOC106583757), mRNA	106583757	2	0	0	0	0	0	0	0	0	0	0	0	0	43802.4	278.86
XM_014188927.1 PREDICTED: Salmo salar alpha-2-macroglobulin-like (LOC106597789), partial mRNA	106597789	0	0	0	0	0	0	0	0	1.53	0	0.79	0	0	11394.5	277.29
XM_014187111.1 PREDICTED: Salmo salar WD repeat-containing protein 76-like (LOC106595755), partial mRNA	106595755	17	7.16	22.33	6.01	34.69	5.45	12.82	8.56	3.05	9.3	2.36	0	16.51	351.79	272.28
XM_014177824.1 PREDICTED: Salmo salar zona pellucida sperm-binding protein 3-like (LOC106588644), transcript variant X1, mRNA	106588644	3	0	15.46	1.72	3.3	0	0	0	0	0	4.71	21.76	0	19594.4	270.72
XM_014142401.1 PREDICTED: Salmo salar zona pellucida sperm-binding protein 3-like (LOC106570269), mRNA	106570269	0	0	0	0	1.65	0	0	0	0	0	0	1.18	0	35123.1	267.89
XM_014127332.1 PREDICTED: Salmo salar WD repeat-containing protein 76-like (LOC106562441), mRNA	106562441	18	0	7.73	5.15	28.08	2.73	10.07	1.71	0.76	6.76	3.93	0	10.73	332.9	266.01
XM_014187114.1 PREDICTED: Salmo salar WD repeat-containing protein 76-like (LOC106595759), partial mRNA	106595759	10	5.37	6.87	6.87	33.04	9.08	17.4	3.42	4.58	5.07	3.14	0	14.03	324.73	265.7
XM_014188569.1 PREDICTED: Salmo salar RNA polymerase II degradation factor 1-like (LOC106597369), transcript variant X4, mRNA	106597369	0	0	0	0	0	0	0.92	0	0	0	0	0	0.83	36444	263.52
XM_014186688.1 PREDICTED: Salmo salar putative ubiquitin carboxyl-terminal hydrolase 50 (LOC106595312), partial mRNA	106595312	26	0	0	3.44	0.83	4.54	3.66	0	3.05	0	0	15	3.3	114.37	262.25
XM_014190935.1	106599643	2	0	0	1.72	0.83	0	0	0	0	0	0	0	0	18909.7	261.94
XM_014165653.1 PREDICTED: Salmo salar cyclic AMP-dependent transcription factor ATF-2-like (LOC106582491), transcript variant X5, mRNA	106582491	47	0	25.77	5.16	17.35	11.81	12.81	1.71	4.58	11.83	0.79	0	9.9	3437.71	260.06
XM_014134134.1 PREDICTED: Salmo salar inositol-pentakisphosphate 2-kinase-like (LOC106566243), mRNA	106566243	32	10.74	47.24	20.61	40.47	16.35	29.3	25.68	12.22	27.89	28.3	15.29	35.49	314.52	259.75
XM_014188443.1 PREDICTED: Salmo salar zona pellucida sperm-binding protein 3-like (LOC106597234), partial mRNA	106597234	0	0	0	1.72	0	0	0	0	0	0	0	28.23	0	30450.3	256.3
XM_014191323.1 PREDICTED: Salmo salar L-rhamnose-binding lectin CSL3-like (LOC106599991), mRNA	106599991	0	0	0	0	0	0	0	0	0	0	0	2.35	0	41166.3	252.85
XM_014198194.1 PREDICTED: Salmo salar oocyte-specific histone RNA stem-loop-binding protein 2-like (LOC106603940), mRNA	106603940	11	11.64	8.59	0.86	2.48	2.73	3.66	4.28	6.11	5.92	1.57	0	4.95	13009	252.54
XM_014160909.1 PREDICTED: Salmo salar DNA-directed RNA polymerase III subunit RPC7-like (LOC106580161), transcript variant X1, mRNA	106580161	23	24.17	17.18	6.01	3.3	22.71	7.33	41.96	2.29	5.93	4.72	0	1.66	860.32	250.66
XM_014186152.1 PREDICTED: Salmo salar lysine-specific demethylase 4C-like (LOC106594763), partial mRNA	106594763	11	5.37	5.15	15.46	6.61	3.63	8.24	1.71	5.35	5.07	4.72	0	9.9	348.21	250.66
XM_014130152.1 PREDICTED: Salmo salar mitotic spindle assembly checkpoint protein MAD1-like (LOC106564137), transcript variant X1, mRNA	106564137	20	0	13.74	6.87	33.04	5.45	9.16	3.42	6.11	3.38	13.37	0	20.63	155.22	250.03
XM_014142373.1 PREDICTED: Salmo salar zona pellucida sperm-binding protein 3-like (LOC106570257), mRNA	106570257	0	0	0.86	0	1.65	0	1.83	0	3.05	0	0	29.11	3.3	30463.1	246.9
XM_014189578.1 PREDICTED: Salmo salar zona pellucida sperm-binding protein 4-like (LOC106598538), partial mRNA	106598538	0	0	0	0	0	0	0	0	0	0	0	9.41	0	37886.3	246.59
XM_014157727.1 PREDICTED: Salmo salar alpha-2-macroglobulin-like (LOC106578666), partial mRNA	106578666	4	0	1.72	1.72	0	0	0	1.71	0	1.69	0	0	0	9377.76	246.27
XM_014184983.1 PREDICTED: Salmo salar uromodulin-like (LOC106593620), mRNA	106593620	8	3.58	19.76	0	44.6	0	25.64	0	3.05	30.43	3.14	2.94	29.71	26131.8	245.96
XM_014172657.1 PREDICTED: Salmo salar kinetochore protein NDC80 homolog (LOC106585915), mRNA	106585915	4	3.58	8.59	12.02	35.52	1.82	17.4	1.71	9.16	10.14	1.57	0	14.86	140.92	245.65
XM_014208970.1 PREDICTED: Salmo salar lysine-rich arabinogalactan protein 17-like (LOC106609930), transcript variant X1, mRNA	106609930	12	3.58	0.86	0	0	0	5.49	0	0	4.23	1.57	0	0	135.3	245.33
XM_014191798.1 PREDICTED: Salmo salar dual specificity mitogen-activated protein kinase kinase 2-like (LOC106600441), mRNA	106600441	12	0	1.72	2.58	0	0	22.89	0	0	0	13.37	1.47	1.65	16768.4	244.71
XM_014163295.1 PREDICTED: Salmo salar cyclin N-terminal domain containing 2 (cntd2), transcript variant X1, mRNA	106581320	0	1.79	1.72	0	0	0	0	0	0	1.69	0	0	0	8435.75	244.39
XM_014177760.1 PREDICTED: Salmo salar mediator of RNA polymerase II transcription subunit 1-like (LOC106588604), transcript variant X1, mRNA	106588604	0	0	0	0	0	0	0	0	0	0	0	25.29	0	36161.6	243.14
XM_014178446.1 PREDICTED: Salmo salar aurora kinase A and ninein interacting protein (aunip), transcript variant X1, mRNA	106588903	0	5.37	8.59	17.18	25.61	0	12.82	0	1.53	5.07	4.71	0	8.25	779.65	242.82
XM_014187653.1 PREDICTED: Salmo salar zinc finger protein 2 homolog (LOC106596349), partial mRNA	106596349	17	8.95	48.96	43.8	33.86	7.27	43.04	3.42	15.27	26.2	22.01	25.88	38.79	378.85	242.2
XM_014187482.1	106596163	14	1.79	0	12.02	0	0	0	0	7.64	1.69	1.57	0	0	105.69	240.63
XM_014185083.1 PREDICTED: Salmo salar alpha-1-inhibitor 3-like (LOC106593714), mRNA	106593714	4	0	1.72	3.44	0	0.91	0	2.57	4.58	19.44	0	5.29	0	22549.6	240.01
XM_014189271.1 PREDICTED: Salmo salar uncharacterized LOC106598219 (LOC106598219), mRNA	106598219	0	0	0	0	0	0	0	0	0	0	0	28.82	0	26463.7	237.81
XM_014198261.1 PREDICTED: Salmo salar cation channel, sperm associated 3 (catsper3), transcript variant X1, mRNA	106603966	35	39.38	3.44	0	0	0	9.15	0	0	22.82	1.57	0	0	112.84	235.62
XM_014177918.1 PREDICTED: Salmo salar zona pellucida sperm-binding protein 3-like (LOC106588682), mRNA	106588682	0	1.79	2.58	22.33	4.13	0	2.75	1.71	0	0	1.57	0	11.55	30764.8	234.99
XM_014158597.1 PREDICTED: Salmo salar protein associated with topoisomerase II homolog 2 (yeast) (patl2), transcript variant X1, mRNA	106579071	27	0	5.16	6.87	1.65	5.45	15.57	3.42	1.53	8.45	11.79	0	10.73	4111.68	233.43
XM_014186321.1 PREDICTED: Salmo salar piggyBac transposable element-derived protein 4-like (LOC106594932), mRNA	106594932	29	5.37	14.6	10.31	36.34	9.08	43.95	0	7.64	33.81	4.72	0	14.86	971.63	228.41
XM_014180463.1 PREDICTED: Salmo salar calpain-2 catalytic subunit-like (LOC106589985), partial mRNA	106589985	2	0	0.86	0	0	0	1.83	0	5.35	19.44	1.57	17.64	0	464.11	228.41
XM_014189234.1 PREDICTED: Salmo salar uncharacterized LOC106598170 (LOC106598170), mRNA	106598170	0	0	0	1.72	0	1.82	1.83	0	0	0	0	34.41	0	26562.2	225.91
XM_014189161.1	106598083	0	0	0	0	0	0	0	0	0	0	0	0	0	32541.1	224.97
XM_014156463.1 PREDICTED: Salmo salar tripartite motif-containing protein 7-like (LOC106577965), mRNA	106577965	7	3.58	10.31	5.15	14.04	19.99	6.41	10.27	1.53	6.76	0.79	13.53	28.06	12049.1	222.46
XM_014187884.1 PREDICTED: Salmo salar zona pellucida sperm-binding protein 3-like (LOC106596612), partial mRNA	106596612	0	0	0	0	1.65	0	1.83	0	1.53	0	0	0	0	28374.3	220.89
XM_014206631.1 PREDICTED: Salmo salar zinc finger protein 36, C3H1 type-like 2 (LOC106608603), mRNA	106608603	50	3.58	3.44	5.15	27.26	7.27	10.99	0	0	1.69	0	9.41	1.65	18357.8	219.01
XM_014189449.1 PREDICTED: Salmo salar L-rhamnose-binding lectin CSL3-like (LOC106598410), partial mRNA	106598410	0	0	0	0	0	0	0	0	0	0	0	0	0	35145.6	218.39
XM_014187413.1 PREDICTED: Salmo salar uromodulin-like (LOC106596091), mRNA	106596091	4	0	22.33	0	41.3	3.63	21.06	0	4.58	12.68	4.72	6.47	20.63	26166.5	218.39
XM_014131543.1 PREDICTED: Salmo salar uncharacterized LOC106564991 (LOC106564991), transcript variant X1, mRNA	106564991	2	0	0	4.29	0	0	0	0	0	0	0	5.88	0	8188.12	213.69
XM_014156812.1 PREDICTED: Salmo salar equistatin-like (LOC106578178), transcript variant X1, mRNA	106578178	2	0	0	0	0	0	0	0	0	0	0	17.64	0	30749	212.43
XM_014130783.1 PREDICTED: Salmo salar zona pellucida sperm-binding protein 3-like (LOC106564617), mRNA	106564617	0	0	0	0	0	0	0	0	0	1.69	0	0	1.65	30904.7	212.12
XR_001318964.1	106562042	9	0	4.29	1.72	1.65	0	20.15	0	1.53	22.82	0	0	1.65	251.71	212.12
XM_014206915.1 PREDICTED: Salmo salar thyroid receptor-interacting protein 6-like (LOC106608784), transcript variant X1, mRNA	106608784	4	5.37	17.19	0	0.83	0.91	0	0	0	0	0	0	1.65	30648.9	211.19
XR_001330259.1 PREDICTED: Salmo salar uncharacterized LOC106612237 (LOC106612237), ncRNA	106612237	9	1.79	0.86	1.72	1.65	0	1.83	0	1.53	3.38	0	0	0	130.71	210.24
XM_014130311.1 PREDICTED: Salmo salar E3 ubiquitin-protein ligase TRIM21-like (LOC106564269), transcript variant X1, mRNA	106564269	0	0	1.72	1.72	0	0	0	0	0	3.38	1.57	0	0	103.65	206.79
XM_014191436.1 PREDICTED: Salmo salar alpha-2-macroglobulin-like (LOC106600093), partial mRNA	106600093	4	5.37	6.87	1.72	4.96	1.82	0	1.71	1.53	5.07	0	0	0	856.75	203.66
XM_014189944.1 PREDICTED: Salmo salar alpha-2-macroglobulin-like protein 1 (LOC106598920), mRNA	106598920	5	1.79	3.44	0	0	0	0	5.14	0	8.45	1.57	0	0	5861.93	202.72
XM_014190277.1 PREDICTED: Salmo salar proteasome-associated protein ECM29 homolog (LOC106599163), mRNA	106599163	26	5.37	26.63	11.16	24.78	3.63	19.23	4.28	4.58	10.99	20.44	0	0.83	250.69	201.47
XM_014175255.1 PREDICTED: Salmo salar borealin-2-like (LOC106587175), mRNA	106587175	15	24.17	17.18	0	13.22	0.91	3.66	0	4.58	23.67	3.14	0	0.83	5282.94	201.15
XM_014126769.1 PREDICTED: Salmo salar G2/mitotic-specific cyclin-B1-like (LOC106562137), transcript variant X1, mRNA	106562137	0	3.58	7.74	10.31	16.51	0	21.05	3.42	0	3.38	3.14	0	0	6842.75	200.22
XM_014155373.1 PREDICTED: Salmo salar serine/threonine kinase 31 (stk31), mRNA	106577404	0	0	0	0	0	0	0	0	0	0	0	0	0	398.76	199.9
XM_014189922.1 PREDICTED: Salmo salar L-rhamnose-binding lectin CSL3-like (LOC106598903), partial mRNA	106598903	0	0	0	0	0	0	0	0	0	0	0	2.94	0	30552.4	198.02
XR_001329884.1	106610296	6	3.58	3.44	2.58	0	3.63	2.75	5.99	0	5.92	0	0	0.83	629.54	195.83
XM_014213309.1 PREDICTED: Salmo salar zinc finger protein 180-like (LOC106612281), partial mRNA	106612281	34	16.11	30.92	16.32	29.73	13.63	34.8	14.55	16.04	36.34	4.72	4.7	24.76	716.34	195.51
XR_001320635.1 PREDICTED: Salmo salar uncharacterized LOC106570258 (LOC106570258), ncRNA	106570258	0	0	0	0	0	0	0	0	0	0	0	0	0	25128.5	193.95
XM_014139548.1 PREDICTED: Salmo salar ladderlectin-like (LOC106568837), transcript variant X1, mRNA	106568837	0	0	0	0	0	0	0	0	0	0	0	6.47	0	24694	191.45
XM_014182944.1 PREDICTED: Salmo salar alpha-2-macroglobulin-like (LOC106591731), mRNA	106591731	0	0	0	0	0	0	0	3.42	0	0	0	0	1.65	7552.96	191.13
XM_014130599.1 PREDICTED: Salmo salar zinc finger protein 260-like (LOC106564484), transcript variant X1, mRNA	106564484	36	19.69	23.19	20.61	25.6	14.54	37.55	23.12	14.51	21.13	4.72	15	8.25	124.58	190.5
XM_014208660.1 PREDICTED: Salmo salar uncharacterized LOC106609688 (LOC106609688), partial mRNA	106609688	0	0	0	3.44	0	1.82	0	0	0.76	5.07	0	0	0	4795.34	190.19
XM_014139603.1 PREDICTED: Salmo salar zona pellucida sperm-binding protein 4-like (LOC106568862), mRNA	106568862	9	0	0	0	0	0	0.92	0	0	0	0	13.53	0	17409.7	189.87
XM_014188379.1 PREDICTED: Salmo salar alpha-2-macroglobulin-like (LOC106597154), mRNA	106597154	2	0	0	0	0	2.73	0	5.14	0	1.69	0	0	0	13208.6	187.99
XM_014189172.1 PREDICTED: Salmo salar ladderlectin-like (LOC106598100), transcript variant X1, mRNA	106598100	1	0	0	0	0	0	0	0	0	0	0	4.11	0	24867.6	187.68
XM_014190716.1 PREDICTED: Salmo salar ladderlectin-like (LOC106599467), transcript variant X1, mRNA	106599467	0	0	0	0	0	0	0	0	0	0	0	8.23	0	24464.8	186.12
XM_014143889.1 PREDICTED: Salmo salar protein lin-28 homolog A-like (LOC106571153), transcript variant X1, mRNA	106571153	23	8.06	1.72	0	18.17	20.9	3.66	0	6.11	0	0	0	13.2	226.69	184.55
XM_014195213.1 PREDICTED: Salmo salar zinc finger protein 2 homolog (LOC106602541), partial mRNA	106602541	29	33.12	36.93	7.73	45.43	9.08	31.13	7.7	20.62	35.5	14.94	2.94	23.93	262.95	183.92
XM_014125356.1 PREDICTED: Salmo salar tubulin alpha-8 chain-like (LOC106561410), mRNA	106561410	14	1.79	12.03	0	0	1.82	1.83	0	0	2.54	1.57	23.52	1.65	26494.8	183.61
XM_014183400.1 PREDICTED: Salmo salar alpha-2-macroglobulin-like (LOC106592096), mRNA	106592096	0	0	5.15	0	0	3.63	0	2.57	0	3.38	0	0	0	11010.6	182.98
XM_014128186.1 PREDICTED: Salmo salar nucleoplasmin ATPase-like (LOC106563016), mRNA	106563016	9	0	0	3.44	0	0	0	0	0	0	0	0	0	3320.28	182.67
XM_014206506.1 PREDICTED: Salmo salar hedgehog acyltransferase (hhat), mRNA	106608545	47	7.16	43.81	20.61	1.65	21.8	21.98	3.42	8.4	23.67	21.23	0	18.16	537.64	182.04
XM_014189590.1 PREDICTED: Salmo salar chromatin modification-related protein eaf-1-like (LOC106598553), mRNA	106598553	0	0	0	0	0	0	0	0	0	0	0	0	0	29429.1	181.73
XM_014167661.1 PREDICTED: Salmo salar twinfilin-2-like (LOC106583460), transcript variant X3, mRNA	106583460	19	3.58	0	1.72	4.95	9.08	7.32	5.13	6.11	38.87	3.14	5.87	3.31	478.93	181.73
XR_001330162.1 PREDICTED: Salmo salar uncharacterized LOC106611753 (LOC106611753), transcript variant X3, ncRNA	106611753	0	0	1.72	0	0.83	0	0	0.86	0	0	0	0	0	391.1	180.47
XM_014200559.1	106605177	0	0	0	0	0	0	0	0	0	0	0	0	0	27224	180.16
XR_001319750.1 PREDICTED: Salmo salar uncharacterized LOC106565862 (LOC106565862), transcript variant X2, ncRNA	106565862	2	0	6.02	4.3	0.83	0	2.75	0	0.76	4.23	1.58	0	8.25	239.46	178.28
XM_014188701.1 PREDICTED: Salmo salar chromatin modification-related protein eaf-1-like (LOC106597523), mRNA	106597523	0	0	0	0	0	0	0	0	0	0	0	4.12	0	26617.4	177.65
XR_001325601.1	106592242	0	0	0	0	0	0	0	0	0	0	0	0	0	14668.9	177.34
XM_014172581.1 PREDICTED: Salmo salar kinetochore protein NDC80 homolog (LOC106585865), mRNA	106585865	4	3.58	5.15	1.72	28.91	1.82	16.48	3.42	0	3.38	6.29	0	14.86	121.52	177.03
XM_014213715.1 PREDICTED: Salmo salar alpha-2-macroglobulin-like (LOC106612513), mRNA	106612513	4	1.79	5.15	0	14.87	0	7.33	4.28	0	1.69	0	0	3.3	714.81	175.15
XM_014181182.1	106590307	16	18.81	8.59	10.31	12.39	12.72	17.4	4.28	2.29	9.3	5.5	0	4.13	19676.1	174.21
XR_001321581.1 PREDICTED: Salmo salar uncharacterized LOC106574781 (LOC106574781), ncRNA	106574781	35	26.85	25.77	15.46	11.56	32.7	38.46	0.86	18.33	35.5	4.72	0	22.28	355.87	172.02
XM_014132426.1 PREDICTED: Salmo salar uncharacterized LOC106565380 (LOC106565380), transcript variant X1, mRNA	106565380	2	0	8.59	0	0	2.73	3.66	11.13	4.58	9.3	3.14	0	6.6	499.86	170.76
XM_014157398.1 PREDICTED: Salmo salar putative ferric-chelate reductase 1 (LOC106578511), transcript variant X1, mRNA	106578511	4	1.79	1.72	0	10.74	0	0	0	0	1.69	3.14	0	3.3	15256	170.45
XM_014205864.1 PREDICTED: Salmo salar mitochondrial basic amino acids transporter-like (LOC106608124), transcript variant X1, mRNA	106608124	39	32.23	42.1	9.45	11.56	12.71	42.12	10.27	4.58	6.76	8.65	0	4.96	128.15	170.45
XM_014185346.1 PREDICTED: Salmo salar zinc finger protein 2 homolog (LOC106593972), partial mRNA	106593972	26	30.44	35.22	17.18	31.39	15.44	44.87	17.98	6.87	38.88	9.43	4.41	43.74	559.59	169.51
XM_014198396.1 PREDICTED: Salmo salar importin subunit alpha-5-like (LOC106604053), mRNA	106604053	1	0	0	0	0	0	22.89	0	0	0.85	0	0	0	14762.3	169.2
XM_014188766.1 PREDICTED: Salmo salar ladderlectin-like (LOC106597604), transcript variant X1, mRNA	106597604	0	0	0	0	0	0	0	0	0	0	0	5.29	0	24222.3	168.88
XR_001319079.1	106562653	5	4.48	5.15	3.44	4.13	22.71	2.75	24.83	0.76	6.76	1.57	1.47	0.83	189.93	166.69
XM_014191296.1 PREDICTED: Salmo salar zona pellucida sperm-binding protein 4-like (LOC106599964), mRNA	106599964	0	0	0	0	0	0	0	0	0	0	0	7.65	0	23837.3	165.75
XR_001326934.1 PREDICTED: Salmo salar uncharacterized LOC106597411 (LOC106597411), ncRNA	106597411	0	0	0	0	0	0	0	0	0	0	0	0	0	21284.9	164.18
XM_014149622.1 PREDICTED: Salmo salar protein prune homolog (LOC106574077), mRNA	106574077	22	5.37	25.77	26.62	24.78	3.63	10.99	3.42	11.45	21.13	14.15	10.59	9.08	219.55	163.87
XM_014185997.1 PREDICTED: Salmo salar mitotic spindle assembly checkpoint protein MAD1-like (LOC106594581), partial mRNA	106594581	19	5.37	15.46	11.16	19.82	1.82	21.06	5.14	7.64	11.83	6.29	0	10.73	160.32	162.93
XM_014191407.1 PREDICTED: Salmo salar alpha-2-macroglobulin-like protein 1 (LOC106600067), partial mRNA	106600067	0	0	0	0	0	0	0	0	0	0	0	0	0	6131.01	160.42
XM_014145033.1 PREDICTED: Salmo salar zona pellucida sperm-binding protein 3-like (LOC106571680), mRNA	106571680	0	0	0	0	0	0	0	0	0	0	0	0	0	23478.9	159.8
XM_014127903.1 PREDICTED: Salmo salar cyclin-dependent kinase inhibitor 1B-like (LOC106562863), mRNA	106562863	17	2.69	6.87	6.87	0	3.63	1.83	0	0	0.85	11.01	15.88	0	17297.3	159.8
XM_014161737.1 PREDICTED: Salmo salar folliculogenesis specific bHLH transcription factor (figla), mRNA	106580551	0	0	0	3.44	0	0	0	0	0	0	0	0	0	1461.27	157.6
XM_014166216.1 PREDICTED: Salmo salar protein LSM14 homolog B-like (LOC106582791), transcript variant X1, mRNA	106582791	0	0	1.72	0	0	0	0	0	0	0	0.79	0	0	7381.41	156.35
XM_014194844.1 PREDICTED: Salmo salar tetratricopeptide repeat protein 39B-like (LOC106602300), transcript variant X1, mRNA	106602300	20	12.53	1.72	0	0.83	0	0	0	25.96	28.73	3.14	31.76	0	3017	155.72
XM_014191140.1 PREDICTED: Salmo salar zona pellucida sperm-binding protein 4-like (LOC106599811), mRNA	106599811	0	0	0	0	0	0	0	0	0	0	0	7.65	0	22909.6	154.78
XM_014163375.1 PREDICTED: Salmo salar platelet-derived growth factor D-like (LOC106581363), transcript variant X1, mRNA	106581363	32	0	28.34	45.52	34.69	9.09	43.04	0	6.87	18.59	34.59	0	16.51	415.61	153.84
XM_014214154.1 PREDICTED: Salmo salar uncharacterized LOC106612714 (LOC106612714), mRNA	106612714	12	7.16	7.73	5.15	1.65	0	1.83	0	4.58	6.76	3.14	22.35	0	2894.46	153.22
XR_001318711.1	106561054	0	0	2.58	9.45	0	0	0	1.71	0.76	4.23	3.14	6.76	0	184.32	152.9
XR_001329966.1	106610759	10	8.06	16.32	5.15	9.91	1.82	17.4	2.57	3.05	28.74	19.65	8.82	37.96	12525.5	151.65
XM_014216877.1	106613983	0	0	0	5.16	0	1.82	0	0	0	0	0	0	0	809.26	151.34
XM_014206795.1 PREDICTED: Salmo salar nuclear valosin-containing protein-like (LOC106608689), mRNA	106608689	1	4.48	0	5.15	0	20.89	12.82	9.42	3.05	5.92	0	0	0	165.94	151.34
XM_014195209.1 PREDICTED: Salmo salar zinc finger protein 2 homolog (LOC106602538), mRNA	106602538	28	12.53	40.37	24.9	22.3	11.81	39.38	12.84	15.27	12.68	3.93	0	23.11	151.64	150.4
XR_001327347.1	106599056	30	21.48	10.31	6.87	9.09	12.72	30.22	1.71	6.11	10.14	6.29	0	12.38	178.19	148.52
XM_014150152.1 PREDICTED: Salmo salar transmembrane protein 163-like (LOC106574314), transcript variant X1, mRNA	106574314	37	15.22	0.86	1.72	4.95	6.36	7.33	0.86	0	24.51	0	0	4.13	2342.53	147.58
XR_001323751.1	106584467	8	0	2.58	0	4.13	2.73	1.83	8.56	0.76	6.77	1.57	0	0.83	598.4	146.64
XM_014145236.1 PREDICTED: Salmo salar zinc finger protein 2 homolog (LOC106571783), partial mRNA	106571783	30	22.38	26.63	16.32	22.3	9.08	43.04	6.85	11.45	22.82	10.22	6.47	42.09	323.71	146.64
XM_014153619.1 PREDICTED: Salmo salar TCDD-inducible poly [ADP-ribose] polymerase-like (LOC106576441), transcript variant X1, mRNA	106576441	0	3.58	5.15	25.77	0	0	0.92	0	0	0.85	0	0	3.3	227.71	146.64
XM_014180989.1 PREDICTED: Salmo salar kinesin-like protein KIF20A (LOC106590219), mRNA	106590219	36	22.38	9.45	8.59	13.22	5.45	12.82	3.42	4.58	6.76	7.08	22.35	6.6	16557	145.38
XM_014173630.1 PREDICTED: Salmo salar vesicle-trafficking protein SEC22a-like (LOC106586397), transcript variant X6, mRNA	106586397	0	0	0	0	0	0.91	1.83	0	0	1.69	0	0	1.65	1833.48	144.44
XM_014189374.1 PREDICTED: Salmo salar zinc finger protein 2-like (LOC106598327), partial mRNA	106598327	29	11.64	12.88	6.87	24.78	9.99	32.05	5.14	3.82	21.97	16.51	0	42.92	144.49	143.5
XM_014187546.1 PREDICTED: Salmo salar ewings tumor-associated antigen 1-like (LOC106596237), partial mRNA	106596237	38	5.37	8.59	6.87	18.17	32.7	30.22	32.53	38.95	27.89	11.01	0	24.76	147.05	142.56
XM_014171489.1 PREDICTED: Salmo salar very low-density lipoprotein receptor-like (LOC106585369), mRNA	106585369	4	5.37	8.59	6.87	31.39	9.99	4.58	10.27	1.53	13.52	12.58	3.53	14.86	8033.93	141
XM_014130639.1 PREDICTED: Salmo salar uncharacterized LOC106564515 (LOC106564515), mRNA	106564515	3	0	0	0	0	1.82	0	0	0	0	0	0	0	2750.99	141
XM_014154060.1 PREDICTED: Salmo salar barrier-to-autointegration factor-like protein (LOC106576720), transcript variant X1, mRNA	106576720	0	6.27	0	14.59	4.13	0	7.32	0	0	0	1.57	0	0	1711.45	141
XR_001324189.1	106586435	9	10.74	36.93	14.6	14.04	12.72	17.4	11.13	15.27	36.34	12.58	10.88	25.58	139.39	140.68
XR_001324335.1	106586993	6	0.9	2.58	4.29	5.78	2.73	7.33	3.42	5.35	6.76	16.51	0	4.13	118.45	140.68
XM_014156705.1 PREDICTED: Salmo salar bone morphogenetic protein 15-like (LOC106578107), mRNA	106578107	23	0	1.72	3.44	2.48	0	3.66	0	0	3.38	0	0	0	7004.6	140.06
XM_014129396.1 PREDICTED: Salmo salar eukaryotic translation initiation factor 4E-1B-like (LOC106563639), transcript variant X1, mRNA	106563639	1	0	1.72	3.44	1.65	0	1.83	0	0	5.07	3.93	0	0	2091.32	140.06
XM_014146923.1 PREDICTED: Salmo salar uncharacterized LOC106572597 (LOC106572597), transcript variant X1, mRNA	106572597	10	8.96	1.72	0	26.43	0	13.73	0	3.06	6.76	0	0	0	370.17	140.06
XM_014216822.1 PREDICTED: Salmo salar tumor necrosis factor ligand superfamily member 6-like (LOC106613961), transcript variant X1, mRNA	106613961	45	22.38	25.77	21.47	19.82	16.35	29.3	10.27	3.05	27.89	34.59	0	36.31	522.32	139.74
XM_014182303.1	106591111	4	0	0	0	0	0	4.58	0	0	0	0	0	0	6337.79	139.43
XM_014185847.1 PREDICTED: Salmo salar zinc finger protein 664-like (LOC106594474), partial mRNA	106594474	40	20.59	26.63	12.02	42.12	16.35	31.13	9.42	7.64	35.5	10.22	0	22.28	304.81	139.12
XM_014130068.1 PREDICTED: Salmo salar zinc finger protein 501-like (LOC106564079), mRNA	106564079	30	26.85	34.36	21.47	37.99	21.8	45.79	5.99	6.87	42.26	11.79	8.23	20.63	605.03	138.8
XM_014129674.1 PREDICTED: Salmo salar claudin-like protein ZF-A89 (LOC106563810), mRNA	106563810	0	0	3.44	0	0	0	0	0	0	0	0	0	0	7805.7	138.49
XM_014206400.1 PREDICTED: Salmo salar gastrula zinc finger protein XlCGF7.1-like (LOC106608470), mRNA	106608470	40	14.32	17.18	12.02	8.26	15.44	18.31	12.84	9.16	19.44	8.65	10.88	9.9	644.35	138.49
XM_014169897.1 PREDICTED: Salmo salar solute carrier family 41 (magnesium transporter), member 2 (slc41a2), transcript variant X1, mRNA	106584507	6	1.79	19.76	6.87	15.69	9.08	13.74	3.42	7.64	16.06	7.86	0.29	9.08	194.02	137.86
XM_014153195.1 PREDICTED: Salmo salar transmembrane protease serine 9-like (LOC106576203), mRNA	106576203	8	0	0	1.72	9.91	0	3.66	0	0	15.21	1.57	16.47	0	9115.33	135.67
XM_014182754.1 PREDICTED: Salmo salar B-cell translocation gene 4 (btg4), transcript variant X1, mRNA	106591533	26	5.37	1.72	0	3.3	1.82	7.32	0	0	1.69	0	0	1.65	18958.7	135.36
XR_001327502.1 PREDICTED: Salmo salar uncharacterized LOC106599579 (LOC106599579), ncRNA	106599579	0	0	0	0	0	0	0	0	0	0	0	0	0	12566.8	134.42
XM_014202332.1 PREDICTED: Salmo salar tigger transposable element derived 1 (tigd1), mRNA	106606199	22	14.32	17.18	6.87	18.17	10.9	18.31	0	6.87	19.44	4.72	0.29	14.86	258.35	134.42
XM_014190319.1 PREDICTED: Salmo salar mediator of RNA polymerase II transcription subunit 15-like (LOC106599202), mRNA	106599202	0	0	0	0	0	0	0	0	0	0	0	0	0	17904.4	134.1
XM_014172268.1 PREDICTED: Salmo salar very low-density lipoprotein receptor-like (LOC106585724), mRNA	106585724	2	10.74	6.01	3.44	6.61	3.63	14.65	1.71	4.58	10.99	4.72	9.41	10.73	7887.39	133.48
XM_014129964.1 PREDICTED: Salmo salar zinc finger protein 135-like (LOC106564002), partial mRNA	106564002	19	17.01	33.5	25.76	28.08	10.9	26.56	10.27	5.35	21.13	21.23	0.59	27.24	136.32	132.85
XR_001320458.1 PREDICTED: Salmo salar uncharacterized LOC106569250 (LOC106569250), ncRNA	106569250	17	10.74	4.29	0.86	6.61	9.99	5.49	1.71	31.31	5.07	4.72	17.64	4.95	116.92	132.54
XM_014191568.1 PREDICTED: Salmo salar zona pellucida sperm-binding protein 4-like (LOC106600248), mRNA	106600248	0	0	0	0	0	0	0	0	0	0	0	6.47	0	22196.8	132.22
XM_014173644.1 PREDICTED: Salmo salar DnaJ (Hsp40) homolog, subfamily C, member 15 (dnajc15), mRNA	106586410	4	0	5.15	0	0	0	0	0	0	5.07	0	0	1.65	708.17	131.6
XR_001326015.1	106594010	4	1.79	3.44	6.01	0	5.45	0.92	1.71	0	0.85	2.36	0	0	194.02	131.6
XM_014130029.1 PREDICTED: Salmo salar zinc finger protein 79-like (LOC106564050), mRNA	106564050	40	26.85	18.04	20.61	14.87	21.8	26.56	8.56	9.93	39.72	14.15	15.88	7.43	167.47	130.97
XM_014159571.1 PREDICTED: Salmo salar forkhead box protein H1-like (LOC106579553), transcript variant X1, mRNA	106579553	2	1.79	0	1.72	0	0	10.98	0	0	5.07	0	0	3.3	9074.48	130.35
XM_014171658.1 PREDICTED: Salmo salar phosphatidylinositol 4-phosphate 5-kinase-like protein 1 (LOC106585448), transcript variant X1, mRNA	106585448	2	0	7.74	0	3.3	0	0	0	0	9.3	0	0	0	3076.22	130.35
XM_014215931.1 PREDICTED: Salmo salar growth hormone-releasing hormone receptor-like (LOC106613554), transcript variant X1, mRNA	106613554	36	3.58	7.74	0	8.25	1.82	10.98	0.86	4.58	16.06	0	0	4.13	146.02	130.34
XM_014181036.1 PREDICTED: Salmo salar uncharacterized LOC106590237 (LOC106590237), transcript variant X1, mRNA	106590237	16	6.27	6.02	1.72	6.6	1.82	0	0	0	2.54	0	0	3.3	2396.14	129.72
XM_014190452.1 PREDICTED: Salmo salar L-rhamnose-binding lectin CSL3-like (LOC106599292), partial mRNA	106599292	2	0	0	0	0	0	0	0	0	0	0	4.12	0	18464.5	129.09
XM_014186066.1	106594670	11	1.79	21.48	8.59	18.17	0	12.82	5.13	4.58	13.52	8.64	0	26.41	100.59	129.09
XM_014145287.1 PREDICTED: Salmo salar zinc finger protein 391-like (LOC106571817), partial mRNA	106571817	38	24.17	45.52	19.75	42.12	9.99	30.22	17.12	8.4	34.65	10.22	1.76	22.28	200.66	128.46
XM_014130024.1 PREDICTED: Salmo salar zinc finger protein 239-like (LOC106564045), mRNA	106564045	30	17.9	24.05	10.31	14.87	9.08	15.57	8.56	10.69	16.9	3.14	20	14.03	480.45	127.52
XM_014133134.1	106565721	0	0	1.72	0	0	0	0	0	0	0	0.79	0	0	19552.5	127.21
XM_014211464.1 PREDICTED: Salmo salar zinc transporter 1-like (LOC106611336), mRNA	106611336	5	0	0.86	3.44	0	0.91	9.16	0	0	15.21	6.29	0	0	473.3	126.27
XR_001330405.1 PREDICTED: Salmo salar uncharacterized LOC106613019 (LOC106613019), transcript variant X1, ncRNA	106613019	5	0	7.73	7.73	17.35	0.91	26.55	0.86	3.05	4.23	4.72	0	12.38	150.11	126.27
XM_014123295.1	106560407	12	5.37	18.9	4.29	42.12	6.36	14.65	10.27	2.29	13.52	7.08	5.29	24.76	238.95	125.96
XM_014188552.1 PREDICTED: Salmo salar protein Hook homolog 2-like (LOC106597355), transcript variant X1, mRNA	106597355	9	3.58	18.89	41.22	32.21	47.24	31.14	42.8	22.91	22.82	19.66	0	28.88	113.86	125.64
XR_001321135.1	106572473	0	0	0	0	0	2.73	0	0	0	0	0	0	0	13253.5	124.7
XM_014140196.1 PREDICTED: Salmo salar opsin-5-like (LOC106569157), transcript variant X1, mRNA	106569157	26	1.79	1.72	3.44	4.95	0	7.32	0	0	15.21	6.28	0	2.48	5415.18	124.08
XM_014191448.1 PREDICTED: Salmo salar zinc finger protein 2 homolog (LOC106600107), partial mRNA	106600107	40	15.22	45.52	21.47	32.21	26.34	46.7	13.7	9.93	30.43	12.58	1.18	28.89	378.85	123.76
XR_001327580.1	106599818	6	24.17	14.6	0.86	14.87	1.82	11.9	6.85	8.4	20.28	1.57	24.7	8.25	209.85	123.76
XR_001329610.1	106608921	43	5.37	10.31	19.75	28.08	10	23.81	16.25	4.58	2.54	10.22	0	11.57	256.82	123.46
XM_014190697.1 PREDICTED: Salmo salar equistatin-like (LOC106599455), mRNA	106599455	3	0	0	0	0	0	1.83	0	0	0	0	6.47	0	16591.7	123.14
XR_001320204.1 PREDICTED: Salmo salar uncharacterized LOC106567944 (LOC106567944), ncRNA	106567944	21	17.9	12.88	28.34	37.17	3.63	30.22	3.42	6.11	19.44	7.08	0	12.38	167.47	123.14
XM_014206923.1 PREDICTED: Salmo salar thyroid receptor-interacting protein 6-like (LOC106608785), transcript variant X1, mRNA	106608785	3	1.79	4.3	5.15	10.74	1.82	4.58	0	6.87	11.83	3.14	3.53	2.48	15132	122.51
XM_014144677.1 PREDICTED: Salmo salar snRNA-activating protein complex subunit 1-like (LOC106571508), transcript variant X1, mRNA	106571508	14	17.9	5.15	0	0	1.82	0	0	0.76	1.69	0.79	0	0	1075.78	121.89
XM_014152329.1 PREDICTED: Salmo salar DBH-like monooxygenase protein 2 homolog (LOC106575689), transcript variant X7, mRNA	106575689	5	1.79	7.74	1.72	0	2.73	10.98	3.42	0.76	2.54	0	0	0	185.34	121.58
XM_014206115.1 PREDICTED: Salmo salar uncharacterized protein DKFZp434B061-like (LOC106608261), mRNA	106608261	0	0	0	0	0	0	0	0	0	0	0	15.88	0	19047.6	121.26
NM_001141265.1 Salmo salar RAS and EF-hand domain containing (rasef), mRNA	100196236	16	19.69	36.08	9.45	10.74	11.81	29.3	3.42	21.38	34.65	7.08	0	19.81	704.6	121.26
XM_014126453.1 PREDICTED: Salmo salar cathepsin S-like (LOC106561959), mRNA	106561959	16	7.16	5.15	3.44	4.96	21.8	3.66	0	4.58	13.52	0	20.58	4.95	563.68	120.63
XM_014145288.1 PREDICTED: Salmo salar zinc finger protein 239-like (LOC106571820), mRNA	106571820	27	11.64	18.04	7.73	37.17	13.63	24.72	4.28	5.35	21.13	9.43	18.53	38.79	269.58	120
XM_014188891.1 PREDICTED: Salmo salar zona pellucida sperm-binding protein 3-like (LOC106597744), mRNA	106597744	0	0	0	0	0	0	0	0	0	0	0	4.12	0	15917.2	119.38
XM_014136031.1 PREDICTED: Salmo salar sal-like protein 4 (LOC106567117), transcript variant X1, mRNA	106567117	20	7.16	14.6	13.74	16.52	0	9.16	0.86	3.06	10.14	0	0	11.55	2608.53	119.38
XM_014195185.1 PREDICTED: Salmo salar zinc finger protein 316-like (LOC106602509), mRNA	106602509	10	23.27	36.93	14.6	33.04	13.63	32.05	12.84	3.05	25.36	6.29	0.29	14.86	141.43	119.06
XM_014194854.1 PREDICTED: Salmo salar tetratricopeptide repeat protein 39B-like (LOC106602306), transcript variant X5, mRNA	106602306	4	3.58	0	0	0	0.91	0	0	8.41	8.45	0	0.29	0	1526.63	118.13
XM_014189061.1 PREDICTED: Salmo salar zona pellucida sperm-binding protein 3-like (LOC106597951), mRNA	106597951	0	0	0	0	0	0	0	0	0	0	0	2.94	0	16006.6	117.5
XM_014188550.1 PREDICTED: Salmo salar zinc finger protein 180-like (LOC106597353), partial mRNA	106597353	38	15.22	39.51	35.21	45.43	8.18	23.81	11.99	10.69	25.36	26.73	1.76	23.93	194.53	117.18
XR_001327777.1	106600330	10	13.43	16.32	0	24.78	7.27	10.07	8.56	6.11	17.75	1.57	22.35	10.73	218.53	116.87
XM_014163260.1 PREDICTED: Salmo salar 28S ribosomal protein S22, mitochondrial-like (LOC106581297), partial mRNA	106581297	33	20.59	35.22	6.87	8.26	4.54	15.57	1.71	3.05	16.06	10.22	8.23	3.3	800.58	116.24
XM_014130012.1 PREDICTED: Salmo salar zinc finger protein 431-like (LOC106564037), mRNA	106564037	29	8.95	48.1	12.88	25.6	6.36	36.63	0.86	9.16	18.59	10.22	6.47	38.79	1031.88	115.93
XM_014190902.1 PREDICTED: Salmo salar equistatin-like (LOC106599610), mRNA	106599610	0	3.58	0	0	0	0	0	0	0	0	0.79	4.7	0	16444.2	115.3
XM_014165426.1 PREDICTED: Salmo salar zona pellucida sperm-binding protein 3-like (LOC106582366), mRNA	106582366	0	3.58	0	0	0	1.82	0	0	5.35	3.38	0	0	0.83	1718.09	114.05
XR_001326376.1	106595345	3	0	2.58	0.86	0.83	0.91	3.66	0.86	0.76	7.61	2.36	0	4.13	428.88	113.73
XM_014182964.1 PREDICTED: Salmo salar zinc finger protein 180-like (LOC106591754), partial mRNA	106591754	29	25.96	33.5	16.32	47.91	9.08	26.56	15.41	4.58	17.75	12.58	0	33.01	104.67	112.8
XM_014194347.1 PREDICTED: Salmo salar tubulin-specific chaperone D-like (LOC106601914), transcript variant X1, mRNA	106601914	27	16.11	12.02	27.48	30.56	19.07	27.47	5.99	11.46	32.11	13.37	10.3	14.03	141.43	112.49
XM_014160365.1 PREDICTED: Salmo salar phospholipase A2, minor isoenzyme-like (LOC106579941), mRNA	106579941	10	16.11	0	0	0	0	0	0	0	1.69	1.57	0	0	13649.2	112.17
XM_014157430.1 PREDICTED: Salmo salar uncharacterized LOC106578524 (LOC106578524), transcript variant X1, mRNA	106578524	12	24.17	26.63	6.02	0	0	5.49	1.71	3.82	5.07	11	8.82	1.65	3205.39	111.54
XM_014140353.1 PREDICTED: Salmo salar zinc finger CCHC domain-containing protein 2-like (LOC106569217), transcript variant X1, mRNA	106569217	45	21.48	19.76	12.89	12.39	33.62	10.99	4.28	12.98	41.42	14.93	5.88	16.51	494.75	111.23
XM_014140655.1 PREDICTED: Salmo salar late histone H2B.L4-like (LOC106569359), mRNA	106569359	2	0	0	0	0	0	0	0	0	1.69	0	0	0	1963.17	110.6
XM_014189632.1 PREDICTED: Salmo salar alpha-2-macroglobulin-like (LOC106598601), partial mRNA	106598601	0	0	0	1.72	0	0	0	1.71	0	0	0	0	0	10828.8	110.29
XR_001328401.1	106603360	22	17.01	4.3	26.63	28.08	1.82	21.05	6.84	2.29	6.77	5.51	10.59	10.74	246.09	109.98
XM_014142415.1 PREDICTED: Salmo salar nuclear inhibitor of protein phosphatase 1-like (LOC106570277), transcript variant X1, mRNA	106570277	40	21.48	10.31	6.87	4.13	10.9	12.82	8.56	15.27	21.13	23.58	10.59	1.65	178.19	109.98
XM_014140483.1	106569292	4	0	0	0	0	0	0	0	1.53	0	0	31.17	0	16997.6	109.67
XM_014172055.1 PREDICTED: Salmo salar guanine nucleotide-binding protein subunit alpha-14-like (LOC106585634), mRNA	106585634	13	8.95	24.91	23.19	4.96	5.45	28.39	2.57	9.16	6.76	11.01	18.82	5.78	144.49	109.66
XM_014190919.1 PREDICTED: Salmo salar alpha-2-macroglobulin-like (LOC106599629), mRNA	106599629	2	0	0	0	0	7.27	0	9.42	0	0	0	0	0	7295.12	109.35
XM_014206118.1 PREDICTED: Salmo salar putative uncharacterized protein ENSP00000383309 (LOC106608264), mRNA	106608264	0	1.79	0	0	0	0	0	0	0	0	0	7.06	0	14810.3	109.04
XM_014190889.1	106599597	0	0	0	0	0	0	0	0	0	0	0	18.81	0	16325.7	108.41
XM_014134047.1 PREDICTED: Salmo salar cell division cycle-associated protein 7-like (LOC106566175), transcript variant X1, mRNA	106566175	2	9.85	3.44	1.72	8.26	0.91	1.83	0	4.58	23.67	3.14	0	3.3	2401.25	108.1
XM_014189492.1 PREDICTED: Salmo salar equistatin-like (LOC106598451), mRNA	106598451	3	0	0	0	0	0	0	0	0	0	0	5.88	0	16878.1	107.78
XM_014189198.1 PREDICTED: Salmo salar zona pellucida sperm-binding protein 3-like (LOC106598129), mRNA	106598129	0	0	0	0	0.83	0	0	0	0	0	0	4.12	0	16050.5	107.16
XM_014188574.1 PREDICTED: Salmo salar zona pellucida sperm-binding protein 3-like (LOC106597372), mRNA	106597372	0	0	0	0	0	0	0	0	0	0	0	5.29	0	15146.3	107.16
XM_014187863.1 PREDICTED: Salmo salar L-rhamnose-binding lectin CSL3 (LOC106596583), partial mRNA	106596583	0	0	1.72	0	0	0	0	0	0	0	0	9.12	0	14991	106.84
NM_001141511.1 Salmo salar Mitotic checkpoint serine/threonine-protein kinase BUB1 beta (bub1b), mRNA	100196482	3	0	6.01	9.45	49.56	0.91	16.48	0.86	0.76	6.76	3.93	0	13.2	201.17	106.84
XM_014190899.1 PREDICTED: Salmo salar alpha-2-macroglobulin-like (LOC106599604), mRNA	106599604	0	0	0	0	1.65	10.9	0	6.85	0	0.85	0	0	0	7068.94	106.22
XM_014183724.1 PREDICTED: Salmo salar zinc finger protein 483-like (LOC106592383), partial mRNA	106592383	32	5.37	22.33	6.87	23.13	16.35	7.33	0.86	10.69	10.14	7.86	0	9.08	655.58	106.22
XM_014189129.1 PREDICTED: Salmo salar zinc finger protein 180-like (LOC106598042), partial mRNA	106598042	40	17.9	23.19	20.61	24.78	16.35	26.56	7.7	11.45	19.44	7.08	0	23.93	175.13	106.22
XM_014127523.1 PREDICTED: Salmo salar tetratricopeptide repeat protein 17-like (LOC106562579), mRNA	106562579	36	3.58	32.64	30.92	25.6	21.8	21.98	18.83	7.64	30.43	31.45	0	19.81	111.31	106.22
XM_014188987.1 PREDICTED: Salmo salar zona pellucida sperm-binding protein 3-like (LOC106597863), mRNA	106597863	0	0	0	0	0	0	0	0	0	0	0	4.12	0	16032.1	104.96
XM_014187204.1 PREDICTED: Salmo salar zinc finger protein 180-like (LOC106595852), partial mRNA	106595852	36	5.37	33.5	20.61	30.56	13.63	23.81	10.27	11.45	17.75	3.93	0	18.16	552.44	104.02
XM_014187967.1 PREDICTED: Salmo salar zona pellucida sperm-binding protein 3-like (LOC106596694), partial mRNA	106596694	0	0	0	0	0.83	0	0	0	0	0	0	2.35	0	15594	103.71
XM_014190057.1 PREDICTED: Salmo salar alpha-2-macroglobulin-like protein 1 (LOC106599014), partial mRNA	106599014	37	3.58	34.36	0	48.73	3.63	23.81	3.42	3.05	11.83	6.29	5.29	7.43	728.59	103.71
XM_014153438.1 PREDICTED: Salmo salar nectin-1-like (LOC106576323), mRNA	106576323	5	3.58	9.45	4.29	3.3	8.18	4.58	0.86	1.53	3.38	1.57	0	2.48	150.11	103.71
XM_014182197.1 PREDICTED: Salmo salar equistatin-like (LOC106591027), mRNA	106591027	2	0	0	0	0	0	0	0	0	0	0	10.59	0	16429.3	103.08
XR_001318636.1	106560626	6	1.79	3.44	0	0	5.45	1.83	1.71	3.05	10.14	3.14	0	6.6	425.31	102.77
XM_014187223.1 PREDICTED: Salmo salar zinc finger protein 598-like (LOC106595880), partial mRNA	106595880	25	10.74	48.1	41.22	47.08	28.16	42.12	18.83	17.56	27.89	36.16	0	33.84	118.45	102.77
XR_001321285.1	106573221	6	19.69	10.31	17.18	23.13	2.73	22.89	4.28	6.11	6.76	3.93	0	14.03	611.16	102.14
XR_001324830.1	106589332	3	7.16	0	0	0	0	0	0	0	5.07	0.79	0	0	107.22	102.14
XM_014182670.1 PREDICTED: Salmo salar equistatin-like (LOC106591449), mRNA	106591449	4	0	0	0	0	0	0	0	0	0	0	7.65	0	16544.2	101.52
XR_001327794.1 PREDICTED: Salmo salar uncharacterized LOC106600371 (LOC106600371), ncRNA	106600371	0	0	0	0	0	0	0	0	0	0	0	4.12	0	12998.3	101.52
XM_014142224.1 PREDICTED: Salmo salar DNL-type zinc finger (dnlz), mRNA	106570182	46	4.48	18.04	25.76	22.3	29.98	40.29	5.14	18.33	15.21	8.65	34.7	3.3	195.04	101.52
XR_001323906.1	106585081	3	5.37	1.72	1.72	0.83	0	0	0	0.76	3.38	0	0	0	165.94	101.52
XM_014177108.1 PREDICTED: Salmo salar alpha-2,8-sialyltransferase 8F-like (LOC106588276), mRNA	106588276	0	0	0	0	0	0	0	0	0	3.38	0	0	0	4275.57	101.2
XM_014210442.1 PREDICTED: Salmo salar zinc finger protein 271-like (LOC106610830), mRNA	106610830	36	12.53	36.08	11.16	15.69	20.89	26.56	17.98	9.93	19.44	6.29	0.29	27.24	229.76	100.89
XM_014208893.1 PREDICTED: Salmo salar zinc finger protein 431-like (LOC106609872), mRNA	106609872	38	16.11	45.52	16.32	38.82	1.82	50.36	5.99	12.98	32.12	15.72	0	19.81	128.15	100.58
XM_014189005.1 PREDICTED: Salmo salar zona pellucida sperm-binding protein 3-like (LOC106597884), mRNA	106597884	0	0	0	0	0	0	0	0	0	0	0	1.18	0	16292	100.26
XM_014186642.1 PREDICTED: Salmo salar zinc finger protein 239-like (LOC106595264), mRNA	106595264	14	0.9	21.47	9.45	16.52	4.54	19.23	3.42	6.87	9.3	3.93	19.41	8.25	630.05	99.64
