# Supplementary material for: Transcriptomic analysis of dead end knockout testis reveals germ cell and gonadal somatic factors in Atlantic salmon
Source: BMC Genomics. 2020 Jan 30;21:99. doi: 10.1186/s12864-020-6513-4 (PMC6993523; doi:10.1186/s12864-020-6513-4)
Supplement: Supplementary file 2 — Additional file 2. Gonad specific genes with expression preferentially within germ cells. List of gonad specific (≤50 reads in extragonadal tissues and ≥ 100 reads in ovary and testis) genes with expression preferentially within germ cells (≤50 reads in germ cell-free testis and ≥ 100 reads in WT testis) of adult Atlantic salmon males. Transcript ID, Gene ID, number of reads in multiple tissues (brain, eye, gill, gut, head kidney, heart, kidney, liver, muscle, nose, pyloric caecum, skin, spleen, ovary, testis (GenBank GBRB00000000.1 [23]; (highlighted in grey)), and number of reads in juvenile wild type (WT) and dead end knockout (dnd-KO) testis tissue (highlighted in green) are shown [file 12864_2020_6513_MOESM2_ESM.xlsx]

## Sheet: Additional File 2
Transcript ID	Gene ID	Gene symbol	ssal-brain	ssal-eye	ssal-gill	ssal-gut	ssal-head_kidney	ssal-heart	ssal-kidney	ssal-liver	ssal-muscle	ssal-nose	ssal-pyloric_caecum	ssal-skin	ssal-spleen	ssal-ovary	ssal-testis	WT testis	WT testis	WT testis	Average WT testis	dnd-KO testis	dnd-KO testis	dnd-KO testis	dnd-KO testis	Average dnd-KO testis
XM_014171836.1 PREDICTED: Salmo salar piwi-like RNA-mediated gene silencing 1 (piwil1), transcript variant X1, mRNA	106585526	piwil1	8	0	1.72	6.88	3.3	27.25	32.05	46.23	1.53	23.66	9.43	0	9.9	3517.37	16207.3	8940.81	8643	16330.4	11304.7	6.34	4.45	2.29	7.21	5.0725
XM_014131105.1 PREDICTED: Salmo salar UPF0575 protein C19orf67 homolog (LOC106564763), mRNA	106564763	si:ch211-214c7.5	2	0	0	0	1.65	0	3.66	0	2.29	0	0	0	0	929.25	12531.4	4331.05	2736	4667.09	3911.38	6.34	2.22	2.29	5.9	4.1875
XM_014152574.1 PREDICTED: Salmo salar protein boule-like (LOC106575875), transcript variant X1, mRNA	106575875	Boll	0	0	0	0.86	0	0	3.66	0	0	1.69	0	0	0	234.35	9553.89	4003.87	3044	4623.09	3890.32	70.51	7.55	6.42	8.52	23.25
XM_014205831.1 PREDICTED: Salmo salar tudor domain containing 6 (tdrd6), mRNA	106608113	TDRD6	2	3.58	6.01	4.29	11.56	1.82	0.92	3.42	4.58	5.07	7.08	0	8.25	7549.39	10948.5	2946.61	2345	5161.68	3484.43	3.17	3.11	3.67	7.21	4.29
XM_014208203.1 PREDICTED: Salmo salar nectin-1-like (LOC106609409), transcript variant X1, mRNA	106609409	PVRL1	4	0	2.58	8.6	2.48	0	1.83	0	0	2.54	3.14	0	3.3	511.08	2703.99	4206.35	2406	3242.13	3284.83	0.79	3.55	5.95	15.73	6.505
XM_014210556.1 PREDICTED: Salmo salar S100P binding protein (s100pbp), mRNA	106610892	S100PBP	4	0	0	1.72	1.65	5.45	1.83	0	0	6.76	1.57	0	0	3720.57	5874.83	3314.18	2708	3226.47	3082.88	7.92	3.11	2.75	20.98	8.69
XM_014129446.1 PREDICTED: Salmo salar putative bifunctional UDP-N-acetylglucosamine transferase and deubiquitinase ALG13 (LOC106563668), transcript variant X2, mRNA	106563668	ALG13	12	0	3.44	10.32	49.54	1.82	27.47	0	0	0	1.58	0	3.3	14618.3	1861.78	2524.51	1958	2550.37	2344.29	3.17	2.22	3.68	3.94	3.2525
XM_014192765.1 PREDICTED: Salmo salar cyclin-dependent kinase 6-like (LOC106600958), transcript variant X1, mRNA	106600958	CDK6	3	1.79	2.58	0	40.47	1.82	19.23	0	3.06	6.76	0.79	0	9.08	439.6	3052.72	1683.84	1365	3648.72	2232.52	4.75	1.78	8.25	9.83	6.1525
XM_014177613.1 PREDICTED: Salmo salar UPF0575 protein C19orf67 homolog (LOC106588505), transcript variant X1, mRNA	106588505	si:ch211-214c7.5	0	1.79	1.72	5.15	1.65	2.73	3.66	0	0	1.69	0	0	0	4325.09	1689.13	2310.94	1637	2007.13	1985.02	7.92	6.22	3.21	3.94	5.3225
XM_014189799.1 PREDICTED: Salmo salar proline-rich extensin-like protein EPR1 (LOC106598794), mRNA	106598794	HRGP	4	26.85	1.72	0	3.3	0	1.83	0	0	5.92	0	11.76	1.65	90264.9	1518.68	2779.49	1910	939.68	1876.39	6.34	7.12	3.21	1.31	4.495
XM_014146776.1 PREDICTED: Salmo salar gametocyte-specific factor 1-like (LOC106572533), transcript variant X1, mRNA	106572533	GTSF1	0	0	3.44	0	0	0	3.66	0	0	0	3.93	0	1.65	2284.83	2759.14	1856.53	1480	2056.63	1797.72	2.38	4.89	4.59	8.53	5.0975
XM_014149579.1 PREDICTED: Salmo salar tudor domain-containing protein 5-like (LOC106574052), transcript variant X1, mRNA	106574052	tdrd5	15	3.58	0	0	0	0	0	0	0	1.69	0	0	0	1119.7	2771.36	1967.1	1154	2233.06	1784.72	0	2.67	1.83	1.31	1.4525
XM_014178361.1 PREDICTED: Salmo salar deleted in azoospermia-like (dazl), transcript variant X1, mRNA	106588867	dazl	0	0	3.44	5.16	0	0	0	0	0	1.69	1.57	0	1.65	294.6	2065.44	1776.25	1380	1828.59	1661.61	3.16	0.88	0	2.62	1.665
XM_014209846.1 PREDICTED: Salmo salar serine/arginine repetitive matrix protein 1-like (LOC106610467), transcript variant X1, mRNA	106610467	FAM47C	2	1.79	1.72	1.72	0.83	0	0	1.71	0	0	1.57	9.41	4.95	229.76	2260.01	1421.3	1122	2308.8	1617.37	1.58	4.45	2.75	2.62	2.85
XM_014143844.1 PREDICTED: Salmo salar uncharacterized LOC106571132 (LOC106571132), transcript variant X1, mRNA	106571132	cbpP	0	0	0	0	0	0	0	2.57	0.76	0	0	16.47	0	3801.76	604.4	1499.56	1066	1468.54	1344.7	7.93	0	5.96	3.94	4.4575
XM_014132787.1 PREDICTED: Salmo salar TatD DNase domain containing 2 (tatdn2), transcript variant X1, mRNA	106565541	TATDN2	21	1.79	0	12.89	9.9	0	5.49	0	1.53	3.38	1.57	0	8.25	8673.19	3181.2	1150.18	1095	1431.75	1225.64	0	1.33	0	0.66	0.4975
XM_014182674.1 PREDICTED: Salmo salar alpha-2-macroglobulin-like (LOC106591454), mRNA	106591454	A2M	16	1.79	1.72	0	0	1.82	0	3.42	0	8.45	1.57	0	0	46619.8	990.73	1471.29	1160	1039.53	1223.61	0.79	0	5.5	2.62	2.2275
XM_014180958.1 PREDICTED: Salmo salar mediator of RNA polymerase II transcription subunit 1-like (LOC106590202), transcript variant X1, mRNA	106590202	MED1	16	3.58	0	0.86	10.74	1.82	9.15	16.26	0	1.69	1.57	12.94	7.43	10531.1	1137.68	1283.96	1004	1325.96	1204.64	8.71	30.24	32.07	1.32	18.085
XM_014180836.1 PREDICTED: Salmo salar elongation factor 1-alpha-like (LOC106590165), mRNA	106590165	unknown1	5	15.22	3.44	0	12.39	2.73	17.4	0	1.53	12.68	0	0	13.2	9528.39	880.13	1309.21	849	1179.15	1112.45	8.72	11.12	3.67	4.59	7.025
XM_014183494.1 PREDICTED: Salmo salar uncharacterized protein DDB_G0290685-like (LOC106592176), transcript variant X1, mRNA	106592176	unknown2	30	17.9	16.32	13.74	14.87	18.17	34.8	17.13	13.75	20.29	15.72	0	16.5	143.98	1795.66	1109.78	793	1215.12	1039.3	7.92	20.91	31.16	37.38	24.3425
XM_014198801.1	106604297	unknown3	15	1.79	4.29	1.72	0	0	0.92	0	0	2.54	1.57	3.82	1.65	522.32	5619.49	1545.01	586	976.49	1035.83	3.17	0	0.46	0	0.9075
NM_001279131.1 Salmo salar Dead end (LOC101448053), mRNA	101448053	dnd	1	0	0	0	0	1.82	3.66	0	0	0	17.3	0	0	3681.77	843.47	1265.79	821	899.07	995.287	7.91	20.91	1.83	3.93	8.645
XM_014210179.1 PREDICTED: Salmo salar sentrin-specific protease 6-like (LOC106610694), transcript variant X1, mRNA	106610694	SENP6	7	10.74	0	0	0	1.82	1.83	1.71	1.53	0	1.57	0	26.41	2652.45	2123.08	986.58	750	1179.14	971.907	0	1.33	1.38	3.28	1.4975
XM_014123181.1 PREDICTED: Salmo salar transcription initiation factor TFIID subunit 4-like (LOC106560344), transcript variant X1, mRNA	106560344	TAF4	7	4.48	3.44	3.44	15.69	0	4.58	1.71	1.53	6.76	0	0	12.38	3643.48	1466.67	1047.67	794	969.29	936.987	1.58	2.22	3.67	1.97	2.36
XM_014150392.1 PREDICTED: Salmo salar polycystic kidney disease protein 1-like 3 (LOC106574486), mRNA	106574486	Pkd1l3	0	0	0	0	0	0	0	0	0	0.85	0	0	0	150.11	371.29	1190.56	736	843.64	923.4	3.17	0	1.37	0.66	1.3
XM_014144973.1 PREDICTED: Salmo salar cytosolic 5-nucleotidase 1A-like (LOC106571658), mRNA	106571658	Nt5c1a	41	12.53	4.29	1.72	0	0	0	0	9.16	28.74	4.72	12.35	0	4758.07	637.62	981.03	673	863.95	839.327	4.75	14.23	28.41	1.31	12.175
XM_014188907.1 PREDICTED: Salmo salar tubulin beta-4B chain-like (LOC106597765), mRNA	106597765	Tubb4b	2	1.79	0	0	0	3.63	0	0	0.76	0	0	0	1.65	6159.6	15408	832.58	504	906.26	747.613	1.58	5.34	2.75	2.62	3.0725
XM_014185042.1 PREDICTED: Salmo salar tubulin beta-4B chain-like (LOC106593669), mRNA	106593669	Tubb4b	4	0.9	1.72	0	3.3	7.27	3.66	0	1.53	3.38	0	0	3.3	6207.59	15636.5	834.1	490	917.68	747.26	7.92	9.34	3.67	3.93	6.215
XM_014174686.1 PREDICTED: Salmo salar tubulin beta-4B chain-like (LOC106586934), mRNA	106586934	Tubb4b	4	1.79	0.86	3.44	1.65	3.63	0	0	1.53	6.76	0	0	0	6287.75	15422.5	839.65	476	917.26	744.303	3.17	4.89	5.04	7.87	5.2425
XM_014178120.1 PREDICTED: Salmo salar actin cytoskeleton-regulatory complex protein PAN1-like (LOC106588766), mRNA	106588766	Nobox	0	1.79	0	1.72	0	2.73	0	0	0	4.23	0.79	0	0	2348.65	835.32	821.98	490	746.75	686.243	0	0	0.92	1.31	0.5575
XM_014204312.1 PREDICTED: Salmo salar P43 5S RNA-binding protein-like (LOC106607389), mRNA	106607389	unknown4	29	16.11	1.72	0	0	1.82	0	0	17.56	20.28	0	9.12	0	5835.89	510.72	1009.8	572	424.36	668.72	0	0	0	0	0
XM_014137328.1 PREDICTED: Salmo salar inactive peptidyl-prolyl cis-trans isomerase FKBP6-like (LOC106567715), transcript variant X3, mRNA	106567715	FKBP6	3	30.43	12.03	6.88	4.95	0.91	0	1.71	10.69	5.07	0	0	5.78	1017.07	1900.62	749.28	481	755.21	661.83	0	0.89	0.92	0	0.4525
XM_014145569.1 PREDICTED: Salmo salar NADH dehydrogenase [ubiquinone] 1 alpha subcomplex subunit 4-like 2 (LOC106571957), mRNA	106571957	NDUFA4L2	30	3.58	12.88	9.45	10.74	2.73	0.92	1.71	15.27	15.21	4.72	17.06	2.48	1851.35	598.45	814.41	582	508.13	634.847	4.75	3.11	4.58	34.1	11.635
XM_014130325.1 PREDICTED: Salmo salar uncharacterized protein DDB_G0290685-like (LOC106564285), mRNA	106564285	unknown5	4	20.59	5.15	1.72	3.3	7.27	27.47	11.99	3.05	5.07	1.57	13.53	1.65	142.96	1457.9	780.58	346	721.37	615.983	0.79	15.12	8.25	5.9	7.515
XM_014171719.1	106585477	unknown6	36	0	0	13.74	0	0	0	0	12.98	5.07	4.72	0	4.95	259.88	624.14	569.02	462	732.79	587.937	25.35	4.89	5.95	10.49	11.67
XM_014126151.1 PREDICTED: Salmo salar speedy/RINGO cell cycle regulator family member A (spdya), mRNA	106561877	Spdya	26	8.95	11.17	13.74	14.04	3.63	9.16	1.71	4.58	8.45	6.29	0	8.25	3599.57	3616.7	697.78	451	606.71	585.163	3.17	4.45	5.5	1.31	3.6075
XM_014186570.1 PREDICTED: Salmo salar alpha-2-macroglobulin-like (LOC106595191), mRNA	106595191	A2M	4	1.79	8.59	0	0	0.91	0	1.71	0	28.74	0	6.47	0	45812	482.21	343.84	698	682.86	574.9	12.68	0.89	0	1.31	3.72
XM_014125573.1 PREDICTED: Salmo salar tudor domain containing 12 (tdrd12), mRNA	106561524	TDRD12	40	3.58	4.29	15.46	23.13	0	19.23	0.86	22.91	1.69	25.94	0	4.13	721.45	2692.08	258.51	333	1088.18	559.897	1.58	12.46	8.25	3.93	6.555
XM_014130370.1 PREDICTED: Salmo salar alpha-2-macroglobulin-like (LOC106564321), partial mRNA	106564321	A2m	2	0	5.15	0	0	3.63	0	3.42	1.53	1.69	0	0	0	39741.8	364.08	173.18	609	752.67	511.617	0.79	0	0	0	0.1975
XM_014190664.1 PREDICTED: Salmo salar SHC SH2-domain binding protein 1-like (shcbp1l), mRNA	106599429	Shcbp1l	3	0	1.72	6.87	6.61	1.82	3.66	3.42	0	1.69	1.57	2.06	0.83	279.29	23426.7	485.72	243	675.67	468.13	14.26	1.33	3.67	10.49	7.4375
XM_014128186.1 PREDICTED: Salmo salar nucleoplasmin ATPase-like (LOC106563016), mRNA	106563016	np	9	0	0	3.44	0	0	0	0	0	0	0	0	0	3320.28	182.67	646.78	437	282.62	455.467	1.58	0	0	0	0.395
XM_014157622.1 PREDICTED: Salmo salar condensin-2 complex subunit G2-like (LOC106578617), mRNA	106578617	ncapg2	6	0	1.72	0	4.96	12.72	0	0	0	0	0	0	1.65	2114.81	675.84	482.18	416	461.17	453.117	0.79	9.79	2.75	1.97	3.825
XR_001322171.1	106577611	unknown7	0	13.43	0	1.72	0	39.07	0	0	12.21	1.69	0	5.88	6.6	315.03	859.45	502.88	371	471.32	448.4	6.33	5.34	4.12	9.84	6.4075
XM_014136265.1 PREDICTED: Salmo salar double-strand-break repair protein rad21 homolog (LOC106567227), transcript variant X1, mRNA	106567227	RAD21	16	8.06	1.72	21.47	1.65	0	12.82	6.85	0	5.07	0	0	0	714.81	6228.58	433.21	238	656.63	442.613	0	0	0	0	0
XM_014130825.1 PREDICTED: Salmo salar uncharacterized LOC106564648 (LOC106564648), transcript variant X1, mRNA	106564648	SRRM1	4	1.79	0	0	0	0	0	0.86	4.58	27.9	0	0	0	1381.11	523.56	422.6	345	560.17	442.59	0	1.33	1.83	0	0.79
XM_014157143.1 PREDICTED: Salmo salar polycystic kidney disease 1 like 1 (pkd1l1), mRNA	106578394	pkd1l1	19	3.58	13.74	0.86	0	21.8	5.49	31.68	1.53	23.67	9.43	48.23	3.3	156.75	310.82	451.38	452	423.93	442.437	10.3	32.03	10.54	1.31	13.545
XM_014175255.1 PREDICTED: Salmo salar borealin-2-like (LOC106587175), mRNA	106587175	cdca9	15	24.17	17.18	0	13.22	0.91	3.66	0	4.58	23.67	3.14	0	0.83	5282.94	201.15	489.25	419	336.78	415.01	3.17	0.44	1.83	3.93	2.3425
XM_014153438.1 PREDICTED: Salmo salar nectin-1-like (LOC106576323), mRNA	106576323	PVRL1	5	3.58	9.45	4.29	3.3	8.18	4.58	0.86	1.53	3.38	1.57	0	2.48	150.11	103.71	462.49	406	376.13	414.873	0	0	1.37	1.97	0.835
XM_014147007.1 PREDICTED: Salmo salar low-density lipoprotein receptor-related protein 1B-like (LOC106572640), mRNA	106572640	Lrp2	10	1.79	0	1.72	0	11.81	5.49	0	1.53	5.07	0	0	0	10582.7	306.12	749.28	254	238.2	413.827	0	2.22	0.92	1.31	1.1125
XM_014209628.1 PREDICTED: Salmo salar hydroperoxide isomerase ALOXE3-like (LOC106610332), mRNA	106610332	ALOXE3	0	0	0	1.72	0	0	3.66	0	0	0	11.01	0	0	339.53	436.77	366.56	555	308.43	409.997	0	3.11	0	0	0.7775
XM_014123346.1 PREDICTED: Salmo salar HEN1 methyltransferase homolog 1 (Arabidopsis) (henmt1), mRNA	106560441	henmt1	8	0	0.86	0	1.65	0	3.66	0	4.58	29.58	1.57	0	0	108.75	396.04	508.94	347	371.05	408.997	0	13.35	28.87	3.93	11.5375
XM_014182944.1 PREDICTED: Salmo salar alpha-2-macroglobulin-like (LOC106591731), mRNA	106591731	A2M	0	0	0	0	0	0	0	3.42	0	0	0	0	1.65	7552.96	191.13	476.63	379	363.43	406.353	1.58	0	0.92	1.97	1.1175
XM_014173051.1 PREDICTED: Salmo salar rac GTPase-activating protein 1-like (LOC106586148), transcript variant X1, mRNA	106586148	RACGAP1	1	6.27	0	1.72	0	1.82	0.92	0	0	5.07	0	0	0	11585	353.43	550.85	272	365.54	396.13	7.92	46.71	2.75	0	14.345
XM_014137899.1 PREDICTED: Salmo salar spermatogenesis-associated protein 22-like (LOC106567971), transcript variant X1, mRNA	106567971	SPATA22	8	0	0	0	3.3	1.82	3.66	6.85	0	0	0	0	0	2259.3	3331.58	398.87	337	435.78	390.55	0	0	0	0	0
XM_014181185.1 PREDICTED: Salmo salar uncharacterized LOC106590309 (LOC106590309), mRNA	106590309	DDB_G0274557	9	39.39	4.29	0	5.78	6.36	0	1.71	1.53	0	2.36	0	1.65	11422.6	368.47	455.93	378	283.89	372.607	1.58	1.78	1.83	2.62	1.9525
XM_014161737.1 PREDICTED: Salmo salar folliculogenesis specific bHLH transcription factor (figla), mRNA	106580551	FIGLA	0	0	0	3.44	0	0	0	0	0	0	0	0	0	1461.27	157.6	435.23	371	297.01	367.747	0	0	0	0	0
XM_014208574.1 PREDICTED: Salmo salar hemoglobin subunit beta-2-like (LOC106609615), mRNA	106609615	hbb2	0	10.74	0	1.72	0	0	1.83	1.71	0	15.21	0	0	1.65	104.16	294.84	541.26	288	271.62	366.96	1.58	3.56	0	6.56	2.925
XM_014140655.1 PREDICTED: Salmo salar late histone H2B.L4-like (LOC106569359), mRNA	106569359	unknown8	2	0	0	0	0	0	0	0	0	1.69	0	0	0	1963.17	110.6	478.14	331	270.78	359.973	0	0	0	0	0
XM_014160909.1 PREDICTED: Salmo salar DNA-directed RNA polymerase III subunit RPC7-like (LOC106580161), transcript variant X1, mRNA	106580161	POLR3GL	23	24.17	17.18	6.01	3.3	22.71	7.33	41.96	2.29	5.93	4.72	0	1.66	860.32	250.66	468.04	214	395.59	359.21	7.12	19.13	3.21	6.56	9.005
XM_014188927.1 PREDICTED: Salmo salar alpha-2-macroglobulin-like (LOC106597789), partial mRNA	106597789	A2M	0	0	0	0	0	0	0	0	1.53	0	0.79	0	0	11394.5	277.29	463.5	298	278.39	346.63	1.58	0	0.92	1.31	0.9525
XM_014158597.1 PREDICTED: Salmo salar protein associated with topoisomerase II homolog 2 (yeast) (patl2), transcript variant X1, mRNA	106579071	patl2	27	0	5.16	6.87	1.65	5.45	15.57	3.42	1.53	8.45	11.79	0	10.73	4111.68	233.43	442.8	284	308.01	344.937	1.58	7.56	7.33	40.65	14.28
XM_014125503.1 PREDICTED: Salmo salar DEP domain containing 7 (depdc7), transcript variant X1, mRNA	106561489	depdc7	2	0	0	0	0	0	0	0	0	0	0	9.41	3.3	7627	282.93	455.42	253	322.81	343.743	7.13	3.56	2.74	19.67	8.275
XM_014190312.1 PREDICTED: Salmo salar zona pellucida sperm-binding protein 3-like (LOC106599192), transcript variant X1, mRNA	106599192	ZP3	4	0	2.58	0	0	0	0	0	0	0	0	0	0	14187.4	353.12	386.75	350	292.78	343.177	1.58	0	0.92	0	0.625
XM_014166216.1 PREDICTED: Salmo salar protein LSM14 homolog B-like (LOC106582791), transcript variant X1, mRNA	106582791	lsm14b	0	0	1.72	0	0	0	0	0	0	0	0.79	0	0	7381.41	156.35	455.93	303	248.78	335.903	4.75	0	0.92	0	1.4175
XM_014136460.1 PREDICTED: Salmo salar POU domain, class 5, transcription factor 1-like (LOC106567323), transcript variant X1, mRNA	106567323	pou5f1	0	0	6.02	38.64	9.08	0	12.82	0	0.76	0	14.15	0	12.38	3578.13	289.52	427.15	252	324.94	334.697	1.58	2.67	0.92	2.62	1.9475
XR_001324619.1	106588284	unknown9	2	0	0	0	0	0	0	0	0	0	0	0	0	1609.85	845.34	286.79	318	396.86	333.883	0	0	0	0	0
XM_014182303.1	106591111	unknown10	4	0	0	0	0	0	4.58	0	0	0	0	0	0	6337.79	139.43	464.01	278	256.81	332.94	1.58	0.89	2.75	1.31	1.6325
XM_014203735.1 PREDICTED: Salmo salar zona pellucida sperm-binding protein 4-like (LOC106607121), mRNA	106607121	Zp4	13	20.59	9.45	13.74	9.91	37.25	6.41	0.86	12.98	16.9	23.59	0	9.08	2431.37	320.22	395.84	255	332.55	327.797	13.47	4.45	4.58	15.08	9.395
XM_014129526.1 PREDICTED: Salmo salar insulin receptor substrate 2-B-like (LOC106563716), mRNA	106563716	irs2-b	14	0	0	0	0	0	0	0	0	0	0	0	0	779.65	320.22	309	257	409.13	325.043	4.75	30.69	25.66	9.84	17.735
XM_014198922.1 PREDICTED: Salmo salar chromosome ssa05 open reading frame, human C11orf80 (cssa05h11orf80), mRNA	106604365	C11orf80	5	0	11.17	19.75	0	0.91	29.3	1.71	0	20.28	1.57	0	0	502.41	3716.03	367.06	237	346.09	316.717	3.17	0	4.58	3.28	2.7575
XM_014153753.1 PREDICTED: Salmo salar uncharacterized LOC106576531 (LOC106576531), mRNA	106576531	Gp2	19	19.69	21.47	11.16	1.65	1.82	0	1.71	16.8	28.74	12.58	0	14.86	8356.61	298.6	330.71	271	341.43	314.38	13.47	23.13	94.85	13.11	36.14
XM_014188379.1 PREDICTED: Salmo salar alpha-2-macroglobulin-like (LOC106597154), mRNA	106597154	A2m	2	0	0	0	0	2.73	0	5.14	0	1.69	0	0	0	13208.6	187.99	260.02	335	344.82	313.28	0	0	0.46	1.31	0.4425
XM_014204643.1 PREDICTED: Salmo salar serine/threonine-protein kinase Nek2-like (LOC106607573), mRNA	106607573	NEK2	12	5.37	6.87	14.6	42.12	3.63	13.74	3.42	1.53	28.74	14.15	0	9.08	483.52	2456.15	318.59	215	398.55	310.713	10.3	31.58	23.37	26.23	22.87
XM_014148712.1 PREDICTED: Salmo salar kelch-like protein 23 (LOC106573565), transcript variant X1, mRNA	106573565	KLHL23	3	5.37	9.45	0	6.6	25.44	3.66	1.72	45.05	7.61	4.71	35.29	2.48	2365.5	408.57	322.63	236	358.36	305.663	4.75	6.23	12.83	3.93	6.935
XM_014157727.1 PREDICTED: Salmo salar alpha-2-macroglobulin-like (LOC106578666), partial mRNA	106578666	unknown11	4	0	1.72	1.72	0	0	0	1.71	0	1.69	0	0	0	9377.76	246.27	277.19	330	307.16	304.783	1.58	0	0.92	1.31	0.9525
XM_014153195.1 PREDICTED: Salmo salar transmembrane protease serine 9-like (LOC106576203), mRNA	106576203	TMPRSS9	8	0	0	1.72	9.91	0	3.66	0	0	15.21	1.57	16.47	0	9115.33	135.67	538.73	371	0.85	303.527	59.42	1.78	0	0	15.3
XM_014150848.1 PREDICTED: Salmo salar DBH-like monooxygenase protein 2 homolog (LOC106574778), transcript variant X1, mRNA	106574778	moxd2	4	0.9	18.04	0	4.13	1.82	10.07	0	24.44	6.76	1.57	0	0	13222.4	386.64	374.64	242	292.78	303.14	1.58	0	0.92	3.28	1.445
XM_014124455.1 PREDICTED: Salmo salar protein lin-54 homolog (LOC106560967), transcript variant X1, mRNA	106560967	LIN54	0	0	0	0	0	3.63	0	0	0	1.69	0	0	0	879.21	4825.51	310.02	240	345.67	298.563	0.79	2.22	9.62	1.31	3.485
XM_014185083.1 PREDICTED: Salmo salar alpha-1-inhibitor 3-like (LOC106593714), mRNA	106593714	A1i3	4	0	1.72	3.44	0	0.91	0	2.57	4.58	19.44	0	5.29	0	22549.6	240.01	229.73	345	300.39	291.707	12.68	0	0.92	0	3.4
XM_014163295.1 PREDICTED: Salmo salar cyclin N-terminal domain containing 2 (cntd2), transcript variant X1, mRNA	106581320	CNTD2	0	1.79	1.72	0	0	0	0	0	0	1.69	0	0	0	8435.75	244.39	356.46	237	266.54	286.667	0	0	0	0	0
XM_014183400.1 PREDICTED: Salmo salar alpha-2-macroglobulin-like (LOC106592096), mRNA	106592096	A2m	0	0	5.15	0	0	3.63	0	2.57	0	3.38	0	0	0	11010.6	182.98	281.74	298	272.05	283.93	0	0	0.46	1.31	0.4425
XM_014209130.1 PREDICTED: Salmo salar meiotic nuclear division protein 1 homolog (LOC106610022), transcript variant X2, mRNA	106610022	mnd1	1	7.16	27.48	0	20.65	12.72	13.74	0	16.8	33.81	0	40.58	14.03	517.21	550.51	302.44	229	312.24	281.227	14.26	36.47	5.95	28.19	21.2175
XR_001319237.1	106563363	unknown12	0	0	0	0	0	0.91	0	2.58	0	0	0.79	18.23	0.83	566.23	311.45	279.71	235	321.97	278.893	0.79	0	0	5.24	1.5075
XM_014208660.1 PREDICTED: Salmo salar uncharacterized LOC106609688 (LOC106609688), partial mRNA	106609688	unknown13	0	0	0	3.44	0	1.82	0	0	0.76	5.07	0	0	0	4795.34	190.19	296.38	208	297.43	267.27	7.13	12.9	163.13	6.56	47.43
XM_014192847.1 PREDICTED: Salmo salar P43 5S RNA-binding protein-like (LOC106601008), transcript variant X1, mRNA	106601008	unknown14	43	8.06	0	0	0	0	0	0	0	3.38	1.57	0	0	15047.7	334	391.3	262	148.08	267.127	4.75	0	0	0	1.1875
XM_014130599.1 PREDICTED: Salmo salar zinc finger protein 260-like (LOC106564484), transcript variant X1, mRNA	106564484	ZNF271	36	19.69	23.19	20.61	25.6	14.54	37.55	23.12	14.51	21.13	4.72	15	8.25	124.58	190.5	276.18	162	360.9	266.36	7.13	17.79	13.75	27.54	16.5525
XM_014179943.1 PREDICTED: Salmo salar mitochondrial cardiolipin hydrolase-like (LOC106589682), transcript variant X1, mRNA	106589682	pld6	0	5.37	1.72	3.44	1.65	7.27	9.16	0	0	15.21	1.57	0	0	356.89	366.9	318.09	231	240.73	263.273	11.09	24.02	9.62	19.67	16.1
XM_014187114.1 PREDICTED: Salmo salar WD repeat-containing protein 76-like (LOC106595759), partial mRNA	106595759	wdr76	10	5.37	6.87	6.87	33.04	9.08	17.4	3.42	4.58	5.07	3.14	0	14.03	324.73	265.7	265.58	259	261.89	262.157	16.64	28.47	37.12	44.59	31.705
XM_014195384.1 PREDICTED: Salmo salar coiled-coil domain-containing protein 110-like (LOC106602637), transcript variant X1, mRNA	106602637	CCDC110	9	0	6.87	5.16	4.96	0.91	5.49	2.57	0.76	5.92	4.72	0	6.6	1736.47	1480.46	260.53	168	350.32	259.617	2.37	1.33	2.75	3.93	2.595
XM_014144677.1 PREDICTED: Salmo salar snRNA-activating protein complex subunit 1-like (LOC106571508), transcript variant X1, mRNA	106571508	SNAPC1	14	17.9	5.15	0	0	1.82	0	0	0.76	1.69	0.79	0	0	1075.78	121.89	323.65	189	261.89	258.18	30.9	12.01	9.16	14.42	16.6225
XM_014187111.1 PREDICTED: Salmo salar WD repeat-containing protein 76-like (LOC106595755), partial mRNA	106595755	wdr76	17	7.16	22.33	6.01	34.69	5.45	12.82	8.56	3.05	9.3	2.36	0	16.51	351.79	272.28	285.77	223	250.47	253.08	13.47	29.8	27.49	34.75	26.3775
XM_014143889.1 PREDICTED: Salmo salar protein lin-28 homolog A-like (LOC106571153), transcript variant X1, mRNA	106571153	lin28b	23	8.06	1.72	0	18.17	20.9	3.66	0	6.11	0	0	0	13.2	226.69	184.55	203.97	159	389.67	250.88	3.17	1.78	3.67	11.8	5.105
XM_014131543.1 PREDICTED: Salmo salar uncharacterized LOC106564991 (LOC106564991), transcript variant X1, mRNA	106564991	EGFL6	2	0	0	4.29	0	0	0	0	0	0	0	5.88	0	8188.12	213.69	326.17	243	182.77	250.647	1.58	1.78	0	1.31	1.1675
XM_014189944.1 PREDICTED: Salmo salar alpha-2-macroglobulin-like protein 1 (LOC106598920), mRNA	106598920	A2ML1	5	1.79	3.44	0	0	0	0	5.14	0	8.45	1.57	0	0	5861.93	202.72	361.51	224	164.16	249.89	3.96	2.67	1.37	0.66	2.165
XM_014127332.1 PREDICTED: Salmo salar WD repeat-containing protein 76-like (LOC106562441), mRNA	106562441	wdr76	18	0	7.73	5.15	28.08	2.73	10.07	1.71	0.76	6.76	3.93	0	10.73	332.9	266.01	263.05	207	260.2	243.417	11.88	31.14	26.58	36.06	26.415
XM_014194844.1 PREDICTED: Salmo salar tetratricopeptide repeat protein 39B-like (LOC106602300), transcript variant X1, mRNA	106602300	ttc39b	20	12.53	1.72	0	0.83	0	0	0	25.96	28.73	3.14	31.76	0	3017	155.72	229.73	173	325.35	242.693	0	0	0	0	0
XR_001327871.1	106600651	unknown15	39	8.96	20.62	22.34	24.77	11.82	20.14	10.27	6.11	10.16	10.23	0.59	10.73	1184.03	743.2	175.21	146	386.27	235.827	16.63	21.36	49.94	91.15	44.77
XM_014126769.1 PREDICTED: Salmo salar G2/mitotic-specific cyclin-B1-like (LOC106562137), transcript variant X1, mRNA	106562137	ccnb1	0	3.58	7.74	10.31	16.51	0	21.05	3.42	0	3.38	3.14	0	0	6842.75	200.22	290.82	207	209	235.607	7.12	42.27	44.44	3.29	24.28
XR_001327917.1	106600919	unknown16	4	5.37	0	0	0	0	0	0	0	9.3	0	0	6.6	123.56	915.53	263.56	192	228.04	227.867	4.75	26.69	21.08	6.56	14.77
XR_001330317.1 PREDICTED: Salmo salar uncharacterized LOC106612560 (LOC106612560), transcript variant X1, ncRNA	106612560	TEX12	2	0.9	5.15	14.6	9.08	9.09	2.75	0	0	9.3	3.14	0	1.65	231.8	3025.46	255.99	141	280.93	225.973	11.89	31.14	5.04	25.58	18.4125
XR_001320584.1	106569921	unknown17	0	0	0	0	0	0	0	0	0	0	0	0	0	220.57	288.89	264.06	201	204.77	223.277	1.58	0	0	0	0.395
XM_014148703.1 PREDICTED: Salmo salar la-related protein 6-like (LOC106573560), mRNA	106573560	Larp6	0	0	0	0	0	0	3.66	0	0	0	0	0	0	3416.78	444.29	278.71	185	200.97	221.56	0	0	0	0	0
XM_014173644.1 PREDICTED: Salmo salar DnaJ (Hsp40) homolog, subfamily C, member 15 (dnajc15), mRNA	106586410	dnajc15	4	0	5.15	0	0	0	0	0	0	5.07	0	0	1.65	708.17	131.6	297.89	179	187.43	221.44	4.75	0	0.92	3.93	2.4
XM_014155373.1 PREDICTED: Salmo salar serine/threonine kinase 31 (stk31), mRNA	106577404	Stk31	0	0	0	0	0	0	0	0	0	0	0	0	0	398.76	199.9	252.96	174	236.51	221.157	0	0	0	0	0
XM_014167661.1 PREDICTED: Salmo salar twinfilin-2-like (LOC106583460), transcript variant X3, mRNA	106583460	twf2	19	3.58	0	1.72	4.95	9.08	7.32	5.13	6.11	38.87	3.14	5.87	3.31	478.93	181.73	254.98	205	195.89	218.623	20.6	54.71	39.42	11.15	31.47
XM_014167928.1 PREDICTED: Salmo salar coiled-coil domain containing 63 (ccdc63), transcript variant X1, mRNA	106583571	CCDC63	1	0	1.72	1.72	0	0	20.14	0.86	0	1.69	0	0	0.83	943.55	422.68	263.06	195	192.93	216.997	3.16	0	0	1.31	1.1175
XR_001325926.1 PREDICTED: Salmo salar uncharacterized LOC106593668 (LOC106593668), ncRNA	106593668	TUBB4B	0	1.79	0	0	0	1.82	0	0	0	0	0	0	0	362.51	2275.36	255.48	128	266.55	216.677	0	1.78	1.83	3.28	1.7225
XM_014215931.1 PREDICTED: Salmo salar growth hormone-releasing hormone receptor-like (LOC106613554), transcript variant X1, mRNA	106613554	GHRHR	36	3.58	7.74	0	8.25	1.82	10.98	0.86	4.58	16.06	0	0	4.13	146.02	130.34	193.39	182	261.46	212.283	15.84	20.45	8.71	25.58	17.645
XR_001330259.1 PREDICTED: Salmo salar uncharacterized LOC106612237 (LOC106612237), ncRNA	106612237	not2	9	1.79	0.86	1.72	1.65	0	1.83	0	1.53	3.38	0	0	0	130.71	210.24	275.17	173	181.08	209.75	0	2.67	0	1.31	0.995
XM_014194854.1 PREDICTED: Salmo salar tetratricopeptide repeat protein 39B-like (LOC106602306), transcript variant X5, mRNA	106602306	ttc39b	4	3.58	0	0	0	0.91	0	0	8.41	8.45	0	0.29	0	1526.63	118.13	173.17	158	295.31	208.827	0	0.89	0	0	0.2225
XM_014154060.1 PREDICTED: Salmo salar barrier-to-autointegration factor-like protein (LOC106576720), transcript variant X1, mRNA	106576720	banf2	0	6.27	0	14.59	4.13	0	7.32	0	0	0	1.57	0	0	1711.45	141	293.34	138	191.66	207.667	1.58	0	0.92	0	0.625
XM_014189877.1 PREDICTED: Salmo salar serine/threonine-protein kinase 31-like (LOC106598863), mRNA	106598863	Stk31	0	3.58	0	0	0	0	0	0	0	0	0	0	3.3	425.82	291.39	289.81	169	157.81	205.54	0	0.89	1.83	0	0.68
XM_014181044.1	106590244	unknown18	0	1.79	0	0	0.83	0	0	1.72	0	0	0	0	0	1139.1	330.55	242.85	189	184.47	205.44	0	0	2.76	0.66	0.855
XM_014180463.1 PREDICTED: Salmo salar calpain-2 catalytic subunit-like (LOC106589985), partial mRNA	106589985	CAPN2	2	0	0.86	0	0	0	1.83	0	5.35	19.44	1.57	17.64	0	464.11	228.41	232.26	166	216.62	204.96	0	0.89	0	0	0.2225
XM_014198194.1 PREDICTED: Salmo salar oocyte-specific histone RNA stem-loop-binding protein 2-like (LOC106603940), mRNA	106603940	slbp2	11	11.64	8.59	0.86	2.48	2.73	3.66	4.28	6.11	5.92	1.57	0	4.95	13009	252.54	257.5	149	208.16	204.887	4.75	8.01	5.96	0	4.68
XM_014187546.1 PREDICTED: Salmo salar ewings tumor-associated antigen 1-like (LOC106596237), partial mRNA	106596237	ETAA1	38	5.37	8.59	6.87	18.17	32.7	30.22	32.53	38.95	27.89	11.01	0	24.76	147.05	142.56	145.92	154	311.39	203.77	5.55	8.45	43.53	47.21	26.185
XM_014142184.1 PREDICTED: Salmo salar zona pellucida sperm-binding protein 4-like (LOC106570151), mRNA	106570151	ZP4	8	7.16	18.9	0	0	0	0	0	1.53	10.14	0	14.7	0	35209.9	348.1	274.16	142	181.93	199.363	6.34	0.44	0	1.31	2.0225
XM_014130639.1 PREDICTED: Salmo salar uncharacterized LOC106564515 (LOC106564515), mRNA	106564515	ZGLP1	3	0	0	0	0	1.82	0	0	0	0	0	0	0	2750.99	141	227.21	179	189.97	198.727	1.58	0.89	0.92	1.31	1.175
XR_001330405.1 PREDICTED: Salmo salar uncharacterized LOC106613019 (LOC106613019), transcript variant X1, ncRNA	106613019	thyn1	5	0	7.73	7.73	17.35	0.91	26.55	0.86	3.05	4.23	4.72	0	12.38	150.11	126.27	227.71	134	222.12	194.61	1.58	41.81	19.71	20.98	21.02
XM_014187482.1	106596163	unknown19	14	1.79	0	12.02	0	0	0	0	7.64	1.69	1.57	0	0	105.69	240.63	166.62	166	249.2	193.94	1.58	2.67	4.58	0.66	2.3725
XM_014216256.1 PREDICTED: Salmo salar interaptin-like (LOC106613718), mRNA	106613718	DDB_G0290503	6	10.74	3.44	0	3.3	3.63	0	0	0	28.74	0	24.41	4.95	2484.98	2684.25	177.22	155	226.35	186.19	11.09	24.47	7.33	9.84	13.1825
XM_014157398.1 PREDICTED: Salmo salar putative ferric-chelate reductase 1 (LOC106578511), transcript variant X1, mRNA	106578511	frrs1	4	1.79	1.72	0	10.74	0	0	0	0	1.69	3.14	0	3.3	15256	170.45	276.68	139	141.31	185.663	0	0.89	0	19.01	4.975
XM_014140490.1	106569294	unknown20	4	1.79	0	0	0	0	0	0	0	0	0	0	0	44216.5	417.35	239.32	172	137.93	183.083	3.17	0	0	1.31	1.12
XM_014178464.1 PREDICTED: Salmo salar cation channel, sperm associated 4 (catsper4), mRNA	106588917	Catsper4	5	14.32	5.15	0	0	0	0	0	3.05	2.54	0	0	0	257.84	346.54	222.16	151	173.89	182.35	0	0.89	0	0.66	0.3875
XR_001327347.1	106599056	unknown21	30	21.48	10.31	6.87	9.09	12.72	30.22	1.71	6.11	10.14	6.29	0	12.38	178.19	148.52	331.22	94	114.66	179.96	1.58	0	20.16	0.66	5.6
XM_014213309.1 PREDICTED: Salmo salar zinc finger protein 180-like (LOC106612281), partial mRNA	106612281	ZNF180	34	16.11	30.92	16.32	29.73	13.63	34.8	14.55	16.04	36.34	4.72	4.7	24.76	716.34	195.51	176.21	156	202.66	178.29	47.54	37.37	28.41	45.24	39.64
XM_014185346.1 PREDICTED: Salmo salar zinc finger protein 2 homolog (LOC106593972), partial mRNA	106593972	ZNF180	26	30.44	35.22	17.18	31.39	15.44	44.87	17.98	6.87	38.88	9.43	4.41	43.74	559.59	169.51	148.44	153	233.12	178.187	33.28	31.58	39.87	53.77	39.625
XM_014132426.1 PREDICTED: Salmo salar uncharacterized LOC106565380 (LOC106565380), transcript variant X1, mRNA	106565380	R3hcc1	2	0	8.59	0	0	2.73	3.66	11.13	4.58	9.3	3.14	0	6.6	499.86	170.76	196.91	154	178.96	176.623	0	0	0.92	0	0.23
XM_014208970.1 PREDICTED: Salmo salar lysine-rich arabinogalactan protein 17-like (LOC106609930), transcript variant X1, mRNA	106609930	IFF6	12	3.58	0.86	0	0	0	5.49	0	0	4.23	1.57	0	0	135.3	245.33	173.69	161	193.78	176.157	3.96	0.89	0.46	11.14	4.1125
XM_014149194.1 PREDICTED: Salmo salar Fc receptor-like A (LOC106573824), transcript variant X1, mRNA	106573824	Fcgr3	49	8.96	5.16	0	0	3.63	9.15	0.86	0	0	1.57	0	4.13	119.48	599.07	158.03	130	230.14	172.723	1.58	0.44	2.3	1.31	1.4075
XM_014172055.1 PREDICTED: Salmo salar guanine nucleotide-binding protein subunit alpha-14-like (LOC106585634), mRNA	106585634	gna14	13	8.95	24.91	23.19	4.96	5.45	28.39	2.57	9.16	6.76	11.01	18.82	5.78	144.49	109.66	177.22	166	164.58	169.267	3.96	18.24	2.75	5.9	7.7125
XR_001321137.1 PREDICTED: Salmo salar uncharacterized LOC106572503 (LOC106572503), ncRNA	106572503	Srxn1	26	34.02	8.59	18.03	23.13	27.25	23.81	3.42	18.33	41.41	6.29	0	10.73	194.02	663.62	260.53	127	118.46	168.663	30.11	52.49	25.66	22.95	32.8025
XM_014130311.1 PREDICTED: Salmo salar E3 ubiquitin-protein ligase TRIM21-like (LOC106564269), transcript variant X1, mRNA	106564269	unknown22	0	0	1.72	1.72	0	0	0	0	0	3.38	1.57	0	0	103.65	206.79	46.95	32	416.32	165.09	27.73	23.58	48.11	15.08	28.625
XM_014153835.1	106576593	unknown23	2	0.9	0	0	0	0	0	0	0	3.38	0	0	0	202.7	1418.42	190.35	157	138.35	161.9	4.75	0	0	0	1.1875
XM_014216877.1	106613983	unknown24	0	0	0	5.16	0	1.82	0	0	0	0	0	0	0	809.26	151.34	188.83	152	140.04	160.29	0	3.55	3.67	4.59	2.9525
XM_014191798.1 PREDICTED: Salmo salar dual specificity mitogen-activated protein kinase kinase 2-like (LOC106600441), mRNA	106600441	MAP2K2	12	0	1.72	2.58	0	0	22.89	0	0	0	13.37	1.47	1.65	16768.4	244.71	172.17	126	177.7	158.623	50.71	10.23	3.21	6.56	17.6775
XM_014181036.1 PREDICTED: Salmo salar uncharacterized LOC106590237 (LOC106590237), transcript variant X1, mRNA	106590237	ZGLP1	16	6.27	6.02	1.72	6.6	1.82	0	0	0	2.54	0	0	3.3	2396.14	129.72	174.7	150	150.62	158.44	0	1.77	2.3	1.97	1.51
XM_014140353.1 PREDICTED: Salmo salar zinc finger CCHC domain-containing protein 2-like (LOC106569217), transcript variant X1, mRNA	106569217	ZCCHC2	45	21.48	19.76	12.89	12.39	33.62	10.99	4.28	12.98	41.42	14.93	5.88	16.51	494.75	111.23	189.84	148	134.54	157.46	41.2	17.35	11.46	27.53	24.385
XM_014211464.1 PREDICTED: Salmo salar zinc transporter 1-like (LOC106611336), mRNA	106611336	Slc30a1	5	0	0.86	3.44	0	0.91	9.16	0	0	15.21	6.29	0	0	473.3	126.27	183.78	142	143.43	156.403	0	9.79	4.58	1.31	3.92
XM_014182128.1 PREDICTED: Salmo salar uncharacterized protein DDB_G0284671-like (LOC106590952), mRNA	106590952	Krtap5-3	2	0	0	0	1.65	3.63	1.83	2.57	0	0	0	15.29	0	37303.8	468.42	178.23	112	168.81	153.013	11.09	0	0.92	0	3.0025
XM_014134047.1 PREDICTED: Salmo salar cell division cycle-associated protein 7-like (LOC106566175), transcript variant X1, mRNA	106566175	CDCA7	2	9.85	3.44	1.72	8.26	0.91	1.83	0	4.58	23.67	3.14	0	3.3	2401.25	108.1	228.22	131	91.81	150.343	72.1	12.01	15.58	43.27	35.74
XM_014180988.1 PREDICTED: Salmo salar mitochondrial cardiolipin hydrolase-like (LOC106590216), mRNA	106590216	pld6	2	0	0	0	0	0	0	0	0	0	0	0	0	196.06	349.36	209.53	121	119.31	149.947	1.58	0	0	0	0.395
XM_014204136.1 PREDICTED: Salmo salar uncharacterized LOC106607304 (LOC106607304), transcript variant X1, mRNA	106607304	Efcab3	6	10.74	22.33	29.2	6.61	7.27	7.32	0	3.06	3.38	1.57	11.17	8.25	439.61	441.17	83.81	89	271.21	148.007	8.71	3.56	7.79	11.15	7.8025
XM_014185523.1 PREDICTED: Salmo salar mucin-19-like (LOC106594153), transcript variant X1, mRNA	106594153	Krtap5-2	2	0	0	3.44	3.3	0	0	1.71	0	0	0	0	1.65	48082.1	562.41	166.11	101	176.43	147.847	1.58	0.89	1.83	1.31	1.4025
XM_014184984.1 PREDICTED: Salmo salar uncharacterized protein DDB_G0284671-like (LOC106593622), transcript variant X1, mRNA	106593622	Krtap5-2	2	0	0	0	3.3	0	5.49	5.13	0	0	0	0	0	41868.8	610.35	198.43	110	133.27	147.233	5.53	0	0	0	1.3825
XM_014165426.1 PREDICTED: Salmo salar zona pellucida sperm-binding protein 3-like (LOC106582366), mRNA	106582366	ZP3	0	3.58	0	0	0	1.82	0	0	5.35	3.38	0	0	0.83	1718.09	114.05	210.04	98	128.62	145.553	0	0	0	0	0
XM_014150317.1 PREDICTED: Salmo salar proline-rich extensin-like protein EPR1 (LOC106574431), mRNA	106574431	EPR1	4	12.53	3.44	0	0	3.63	1.83	11.99	0	18.59	0	0	0	146.54	727.23	160.05	114	160.77	144.94	0	0	0	0	0
XR_001322423.1	106578345	unknown25	2	0.9	2.58	0.86	0	0	2.75	0.86	0.76	0	0	0	0.83	1306.56	322.73	123.7	83	226.77	144.49	0	0	0	0	0
XM_014183787.1 PREDICTED: Salmo salar DNA annealing helicase and endonuclease ZRANB3-like (LOC106592442), transcript variant X1, mRNA	106592442	ZRANB3	32	1.79	18.91	18.9	38	18.16	23.8	6.85	9.17	11.83	10.99	0	26.4	233.85	297.97	100.99	158	171.77	143.587	7.91	13.78	20.17	13.77	13.9075
XM_014189632.1 PREDICTED: Salmo salar alpha-2-macroglobulin-like (LOC106598601), partial mRNA	106598601	A2m	0	0	0	1.72	0	0	0	1.71	0	0	0	0	0	10828.8	110.29	104.51	147	175.58	142.363	0	0.44	0	0	0.11
XM_014136757.1 PREDICTED: Salmo salar transcription factor SOX-30-like (LOC106567484), mRNA	106567484	SOX30	0	0	2.58	0	9.91	0	0	0	0	0	0	0	0	3535.23	5798.7	164.6	129	131.58	141.727	0	0	0	0.66	0.165
XM_014204931.1 PREDICTED: Salmo salar meiotic double-stranded break formation protein 4 (mei4), mRNA	106607697	MEI4	10	2.69	1.72	0	6.61	9.99	1.83	0	0	0	0	0	7.43	646.39	1550.02	145.92	107	169.24	140.72	0	8.01	8.71	3.28	5
XM_014156705.1 PREDICTED: Salmo salar bone morphogenetic protein 15-like (LOC106578107), mRNA	106578107	BMP15	23	0	1.72	3.44	2.48	0	3.66	0	0	3.38	0	0	0	7004.6	140.06	174.19	100	147.66	140.617	0	0	0	2.62	0.655
XM_014191407.1 PREDICTED: Salmo salar alpha-2-macroglobulin-like protein 1 (LOC106600067), partial mRNA	106600067	A2ML1	0	0	0	0	0	0	0	0	0	0	0	0	0	6131.01	160.42	185.8	134	101.12	140.307	0	0	0	0	0
XR_001329610.1	106608921	unknown26	43	5.37	10.31	19.75	28.08	10	23.81	16.25	4.58	2.54	10.22	0	11.57	256.82	123.46	126.22	111	181.93	139.717	11.09	4	8.7	36.72	15.1275
XM_014214154.1 PREDICTED: Salmo salar uncharacterized LOC106612714 (LOC106612714), mRNA	106612714	F49C12.5	12	7.16	7.73	5.15	1.65	0	1.83	0	4.58	6.76	3.14	22.35	0	2894.46	153.22	118.65	124	168.39	137.013	23.77	31.14	14.66	6.56	19.0325
XM_014190404.1 PREDICTED: Salmo salar regulator of G-protein signaling protein-like (LOC106599263), mRNA	106599263	RGSL1	18	0	1.72	6.01	0	0	0	0	1.53	0	0	0	0	337.49	318.65	132.79	94	182.35	136.38	0	0.89	0	1.31	0.55
XM_014129674.1 PREDICTED: Salmo salar claudin-like protein ZF-A89 (LOC106563810), mRNA	106563810	cldnd	0	0	3.44	0	0	0	0	0	0	0	0	0	0	7805.7	138.49	178.23	126	103.23	135.82	0	0	0.92	0	0.23
XR_001324245.1	106586747	unknown27	7	3.58	14.6	5.15	24.78	16.35	21.98	17.12	2.29	20.28	7.08	0.29	28.06	182.79	414.53	131.27	124	151.89	135.72	14.26	12.46	19.25	24.92	17.7225
XM_014136031.1 PREDICTED: Salmo salar sal-like protein 4 (LOC106567117), transcript variant X1, mRNA	106567117	SALL4	20	7.16	14.6	13.74	16.52	0	9.16	0.86	3.06	10.14	0	0	11.55	2608.53	119.38	99.47	138	167.54	135.003	3.16	2.66	9.61	14.43	7.465
XM_014187204.1 PREDICTED: Salmo salar zinc finger protein 180-like (LOC106595852), partial mRNA	106595852	ZNF180	36	5.37	33.5	20.61	30.56	13.63	23.81	10.27	11.45	17.75	3.93	0	18.16	552.44	104.02	91.89	99	206.47	132.453	21.39	15.57	22.91	32.13	23
XM_014152329.1 PREDICTED: Salmo salar DBH-like monooxygenase protein 2 homolog (LOC106575689), transcript variant X7, mRNA	106575689	moxd2	5	1.79	7.74	1.72	0	2.73	10.98	3.42	0.76	2.54	0	0	0	185.34	121.58	149.45	89	155.28	131.243	0	0	0.92	0	0.23
XR_001318760.1	106561287	unknown28	9	5.37	6.87	17.18	25.6	5.46	14.65	0.86	3.06	11.83	35.37	0	1.65	258.87	307.69	101.48	98	189.96	129.813	5.55	11.57	6.42	11.15	8.6725
XM_014186708.1 PREDICTED: Salmo salar zona pellucida sperm-binding protein 3-like (LOC106595335), mRNA	106595335	ZP3	0	1.79	0	0	3.3	0	0	0	1.53	0	0	32.35	4.95	55406.8	457.77	210.54	113	63.46	129	6.34	5.34	1.83	0	3.3775
XM_014198261.1 PREDICTED: Salmo salar cation channel, sperm associated 3 (catsper3), transcript variant X1, mRNA	106603966	Catsper3	35	39.38	3.44	0	0	0	9.15	0	0	22.82	1.57	0	0	112.84	235.62	130.78	82	172.62	128.467	17.43	8.01	28.87	14.43	17.185
XM_014168759.1	106584011	unknown29	15	12.53	36.08	6.02	2.48	46.33	6.41	2.57	4.58	11.83	13.36	0	9.91	396.2	503.2	143.89	53	176.43	124.44	0	1.77	2.29	3.28	1.835
XM_014145236.1 PREDICTED: Salmo salar zinc finger protein 2 homolog (LOC106571783), partial mRNA	106571783	ZNF180	30	22.38	26.63	16.32	22.3	9.08	43.04	6.85	11.45	22.82	10.22	6.47	42.09	323.71	146.64	65.64	69	236.51	123.717	17.43	8.01	32.53	57.7	28.9175
XM_014195213.1 PREDICTED: Salmo salar zinc finger protein 2 homolog (LOC106602541), partial mRNA	106602541	ZFP2	29	33.12	36.93	7.73	45.43	9.08	31.13	7.7	20.62	35.5	14.94	2.94	23.93	262.95	183.92	82.8	97	190.81	123.537	12.68	7.56	26.58	60.98	26.95
XM_014130068.1 PREDICTED: Salmo salar zinc finger protein 501-like (LOC106564079), mRNA	106564079	ZNF180	30	26.85	34.36	21.47	37.99	21.8	45.79	5.99	6.87	42.26	11.79	8.23	20.63	605.03	138.8	119.16	109	141.31	123.157	29.31	50.71	41.7	41.31	40.7575
XM_014153619.1 PREDICTED: Salmo salar TCDD-inducible poly [ADP-ribose] polymerase-like (LOC106576441), transcript variant X1, mRNA	106576441	Tiparp	0	3.58	5.15	25.77	0	0	0.92	0	0	0.85	0	0	3.3	227.71	146.64	85.32	76	207.73	123.017	2.38	0	1.84	1.98	1.55
XM_014139603.1 PREDICTED: Salmo salar zona pellucida sperm-binding protein 4-like (LOC106568862), mRNA	106568862	ZP4	9	0	0	0	0	0	0.92	0	0	0	0	13.53	0	17409.7	189.87	224.68	94	48.66	122.447	3.17	0	0	0.66	0.9575
XM_014165653.1 PREDICTED: Salmo salar cyclic AMP-dependent transcription factor ATF-2-like (LOC106582491), transcript variant X5, mRNA	106582491	ATF2	47	0	25.77	5.16	17.35	11.81	12.81	1.71	4.58	11.83	0.79	0	9.9	3437.71	260.06	99.97	94	165.86	119.943	65.77	3.56	13.74	34.75	29.455
XR_001327502.1 PREDICTED: Salmo salar uncharacterized LOC106599579 (LOC106599579), ncRNA	106599579	A2mp	0	0	0	0	0	0	0	0	0	0	0	0	0	12566.8	134.42	136.32	120	103.23	119.85	0	0	0	1.31	0.3275
XM_014190938.1 PREDICTED: Salmo salar alpha-2-macroglobulin-like (LOC106599648), partial mRNA	106599648	unknown30	10	5.37	8.59	0	33.04	3.63	10.99	3.42	1.53	16.06	0.79	4.41	3.3	2738.73	295.15	128.25	78	147.23	117.827	31.69	28.91	17.87	24.92	25.8475
XM_014195209.1 PREDICTED: Salmo salar zinc finger protein 2 homolog (LOC106602538), mRNA	106602538	ZFP2	28	12.53	40.37	24.9	22.3	11.81	39.38	12.84	15.27	12.68	3.93	0	23.11	151.64	150.4	138.34	75	139.62	117.653	26.15	20.91	25.2	23.61	23.9675
XR_001327936.1	106601080	unknown31	0	0	0	0	0	0	0	0	0	0	0	13.53	0	839.39	453.38	157.02	98	93.08	116.033	0	0	10.54	5.25	3.9475
XR_001325485.1	106591772	unknown32	7	11.64	16.32	48.09	16.52	13.63	12.82	3.42	7.64	7.61	3.93	0	14.03	1851.86	464.66	118.65	59	165	114.217	13.47	7.56	10.08	29.51	15.155
XM_014213211.1 PREDICTED: Salmo salar growth/differentiation factor 9-like (LOC106612229), mRNA	106612229	GDF9	6	3.58	0	3.44	0	0	0	0	0	0	0	0	0	6250.99	290.14	174.19	109	57.96	113.717	22.18	8.01	0	9.84	10.0075
XM_014206506.1 PREDICTED: Salmo salar hedgehog acyltransferase (hhat), mRNA	106608545	HHAT	47	7.16	43.81	20.61	1.65	21.8	21.98	3.42	8.4	23.67	21.23	0	18.16	537.64	182.04	114.11	99	127.77	113.627	7.92	21.8	55.9	22.95	27.1425
XR_001330314.1	106612506	unknown33	10	0.9	3.44	0	0.83	0	0	0	0.76	0	0	0.29	1.65	976.73	929.95	127.24	81	130.73	112.99	0	0	0	1.31	0.3275
XM_014123295.1	106560407	unknown34	12	5.37	18.9	4.29	42.12	6.36	14.65	10.27	2.29	13.52	7.08	5.29	24.76	238.95	125.96	89.37	86	162.89	112.753	8.72	7.12	23.37	21.64	15.2125
XM_014194347.1 PREDICTED: Salmo salar tubulin-specific chaperone D-like (LOC106601914), transcript variant X1, mRNA	106601914	Tbcd	27	16.11	12.02	27.48	30.56	19.07	27.47	5.99	11.46	32.11	13.37	10.3	14.03	141.43	112.49	95.43	113	126.08	111.503	8.71	13.34	38.49	38.69	24.8075
XM_014191436.1 PREDICTED: Salmo salar alpha-2-macroglobulin-like (LOC106600093), partial mRNA	106600093	A2ML1	4	5.37	6.87	1.72	4.96	1.82	0	1.71	1.53	5.07	0	0	0	856.75	203.66	89.87	67	175.16	110.677	8.72	8.9	31.16	33.44	20.555
XR_001329884.1	106610296	unknown35	6	3.58	3.44	2.58	0	3.63	2.75	5.99	0	5.92	0	0	0.83	629.54	195.83	136.83	71	123.96	110.597	0	0.44	0	1.31	0.4375
XM_014172657.1 PREDICTED: Salmo salar kinetochore protein NDC80 homolog (LOC106585915), mRNA	106585915	ndc80	4	3.58	8.59	12.02	35.52	1.82	17.4	1.71	9.16	10.14	1.57	0	14.86	140.92	245.65	76.75	143	107.04	108.93	41.99	43.59	60.49	45.24	47.8275
XM_014182964.1 PREDICTED: Salmo salar zinc finger protein 180-like (LOC106591754), partial mRNA	106591754	ZNF180	29	25.96	33.5	16.32	47.91	9.08	26.56	15.41	4.58	17.75	12.58	0	33.01	104.67	112.8	63.62	75	187.85	108.823	12.68	6.23	17.41	34.75	17.7675
XM_014208737.1	106609748	unknown36	0	0	0	0	0	0	0	0	0	0	0	0	0	210.87	663.93	118.65	103	103.23	108.293	0	0	0	0	0
XM_014140196.1 PREDICTED: Salmo salar opsin-5-like (LOC106569157), transcript variant X1, mRNA	106569157	Opn5	26	1.79	1.72	3.44	4.95	0	7.32	0	0	15.21	6.28	0	2.48	5415.18	124.08	149.97	106	67.27	107.747	0	0.89	0.92	0	0.4525
XM_014142415.1 PREDICTED: Salmo salar nuclear inhibitor of protein phosphatase 1-like (LOC106570277), transcript variant X1, mRNA	106570277	PPP1R8	40	21.48	10.31	6.87	4.13	10.9	12.82	8.56	15.27	21.13	23.58	10.59	1.65	178.19	109.98	125.21	97	97.73	106.647	25.35	28.02	21.54	32.13	26.76
XM_014185847.1 PREDICTED: Salmo salar zinc finger protein 664-like (LOC106594474), partial mRNA	106594474	ZFP2	40	20.59	26.63	12.02	42.12	16.35	31.13	9.42	7.64	35.5	10.22	0	22.28	304.81	139.12	91.89	82	140.04	104.643	22.18	26.69	11.91	32.79	23.3925
XR_001328401.1	106603360	unknown37	22	17.01	4.3	26.63	28.08	1.82	21.05	6.84	2.29	6.77	5.51	10.59	10.74	246.09	109.98	109.07	49	148.08	102.05	11.88	6.22	4.12	5.9	7.03
XM_014129964.1 PREDICTED: Salmo salar zinc finger protein 135-like (LOC106564002), partial mRNA	106564002	ZNF135	19	17.01	33.5	25.76	28.08	10.9	26.56	10.27	5.35	21.13	21.23	0.59	27.24	136.32	132.85	51	62	192.08	101.693	15.05	16.46	16.95	60.33	27.1975
XM_014145288.1 PREDICTED: Salmo salar zinc finger protein 239-like (LOC106571820), mRNA	106571820	ZFP2	27	11.64	18.04	7.73	37.17	13.63	24.72	4.28	5.35	21.13	9.43	18.53	38.79	269.58	120	103	77	121.43	100.477	22.18	20.46	26.12	46.56	28.83
XM_014198396.1 PREDICTED: Salmo salar importin subunit alpha-5-like (LOC106604053), mRNA	106604053	kpna1	1	0	0	0	0	0	22.89	0	0	0.85	0	0	0	14762.3	169.2	134.81	85	80.39	100.067	1.58	0	0.92	0	0.625
