# Supplementary material for: Transcriptomic analysis of dead end knockout testis reveals germ cell and gonadal somatic factors in Atlantic salmon
Source: BMC Genomics. 2020 Jan 30;21:99. doi: 10.1186/s12864-020-6513-4 (PMC6993523; doi:10.1186/s12864-020-6513-4)
Supplement: Supplementary file 3 — Additional file 3. KEGG pathways. Full list of KEGG pathways annotated to gonad specific genes with expression preferentially within germ cells [Additional File 2] of adult Atlantic salmon males. Pathway ID, pathway, number of genes within each pathway, gene ID and symbol are shown [file 12864_2020_6513_MOESM3_ESM.xlsx]

## Sheet: Additional File 3
Pathway ID	Pathway	Number of genes	Gene ID and symbol
310	Lysine degradation	14	106593972	106564484	106564079	106591754	106607389	106571783	106612281	106602541	106574486	106571820	106602538	106564002	106595852	106594474
			ZNF180	ZNF271	ZNF180	ZNF180		ZNF180	ZNF180	ZFP2	Pkd1l3	ZFP2	ZFP2	ZNF135	ZNF180	ZFP2
4610	Complement and coagulation cascades	13	106595191	106599648	106598601	106591731	106591454	106598920	106600093	106564321	106593714	106592096	106597154	106597789	106600067
			A2M		A2m	A2M	A2M	A2ML1	A2ML1	A2m	A1i3	A2m	A2m	A2M	A2ML1
4540	Gap junction	5	106593668	106597765	106600441	106586934	106593669
			TUBB4B	Tubb4b	MAP2K2	Tubb4b	Tubb4b
4145	Phagosome	4	106593668	106597765	106586934	106593669
			TUBB4B	Tubb4b	Tubb4b	Tubb4b
4110	Cell cycle	4	106600958	106567227	106581320	106562137
			CDK6	RAD21	CNTD2	ccnb1
230	Purine metabolism	3	106571658	106598794	106580161
			Nt5c1a	HRGP	POLR3GL
240	Pyrimidine metabolism	3	106571658	106598794	106580161
			Nt5c1a	HRGP	POLR3GL
4068	FoxO signaling pathway	3	106563716	106600441	106562137
			irs2-b	MAP2K2	ccnb1
4022	cGMP-PKG signaling pathway	3	106563716	106600441	106582491
			irs2-b	MAP2K2	ATF2
4151	PI3K-Akt signaling pathway	3	106600441	106600958	106582491
			MAP2K2	CDK6	ATF2
4514	Cell adhesion molecules (CAMs)	3	106563810	106576323	106609409
			cldnd	PVRL1	PVRL1
4914	Progesterone-mediated oocyte maturation	3	106561877	106581320	106562137
			Spdya	CNTD2	ccnb1
3020	RNA polymerase	2	106598794	106580161
			HRGP	POLR3GL
4141	Protein processing in endoplasmic reticulum	2	106603966	106589985
			Catsper3	CAPN2
4010	MAPK signaling pathway	2	106600441	106582491
			MAP2K2	ATF2
4152	AMPK signaling pathway	2	106563716	106581320
			irs2-b	CNTD2
4080	Neuroactive ligand-receptor interaction	2	106613554	106576203
			GHRHR	TMPRSS9
4210	Apoptosis	2	106600441	106589985
			MAP2K2	CAPN2
4115	p53 signaling pathway	2	106600958	106562137
			CDK6	ccnb1
4520	Adherens junction	2	106576323	106609409
			PVRL1	PVRL1
4550	Signaling pathways regulating pluripotency of stem cells	2	106567323	106600441
			pou5f1	MAP2K2
4621	NOD-like receptor signaling pathway	2	106607573	106564269
			NEK2
4910	Insulin signaling pathway	2	106563716	106600441
			irs2-b	MAP2K2
4915	Estrogen signaling pathway	2	106600441	106582491
			MAP2K2	ATF2
4918	Thyroid hormone synthesis	2	106582491	106572640
			ATF2	Lrp2
4919	Thyroid hormone signaling pathway	2	106600441	106590202
			MAP2K2	MED1
4211	Longevity regulating pathway	2	106563716	106582491
			irs2-b	ATF2
1522	Endocrine resistance	2	106600441	106590202
			MAP2K2	MED1
190	Oxidative phosphorylation	1	106571957
			NDUFA4L2
590	Arachidonic acid metabolism	1	106610332
			ALOXE3
350	Tyrosine metabolism	1	106574778
			moxd2
510	N-Glycan biosynthesis	1	106563668
			ALG13
760	Nicotinate and nicotinamide metabolism	1	106571658
			Nt5c1a
3022	Basal transcription factors	1	106560344
			TAF4
3013	RNA transport	1	106590165
3015	mRNA surveillance pathway	1	106583460
			twf2
4120	Ubiquitin mediated proteolysis	1	106573565
			KLHL23
3018	RNA degradation	1	106579071
			patl2
4014	Ras signaling pathway	1	106600441
			MAP2K2
4015	Rap1 signaling pathway	1	106600441
			MAP2K2
4013	MAPK signaling pathway - fly	1	106582491
			ATF2
4012	ErbB signaling pathway	1	106600441
			MAP2K2
4340	Hedgehog signaling pathway	1	106572640
			Lrp2
4370	VEGF signaling pathway	1	106600441
			MAP2K2
4668	TNF signaling pathway	1	106582491
			ATF2
4066	HIF-1 signaling pathway	1	106600441
			MAP2K2
4020	Calcium signaling pathway	1	106585634
			gna14
4072	Phospholipase D signaling pathway	1	106600441
			MAP2K2
4071	Sphingolipid signaling pathway	1	106600441
			MAP2K2
4024	cAMP signaling pathway	1	106600441
			MAP2K2
4150	mTOR signaling pathway	1	106600441
			MAP2K2
4111	Cell cycle - yeast	1	106567227
			RAD21
4114	Oocyte meiosis	1	106561877
			Spdya
4510	Focal adhesion	1	106589985
			CAPN2
4530	Tight junction	1	106563810
			cldnd
4810	Regulation of actin cytoskeleton	1	106600441
			MAP2K2
4620	Toll-like receptor signaling pathway	1	106600441
			MAP2K2
4624	Toll and Imd signaling pathway	1	106582491
			ATF2
4623	Cytosolic DNA-sensing pathway	1	106580161
			POLR3GL
4650	Natural killer cell mediated cytotoxicity	1	106600441
			MAP2K2
4660	T cell receptor signaling pathway	1	106600441
			MAP2K2
4662	B cell receptor signaling pathway	1	106600441
			MAP2K2
4664	Fc epsilon RI signaling pathway	1	106600441
			MAP2K2
4670	Leukocyte transendothelial migration	1	106563810
			cldnd
4911	Insulin secretion	1	106582491
			ATF2
4922	Glucagon signaling pathway	1	106582491
			ATF2
4923	Regulation of lipolysis in adipocytes	1	106563716
			irs2-b
4920	Adipocytokine signaling pathway	1	106563716
			irs2-b
4912	GnRH signaling pathway	1	106600441
			MAP2K2
4913	Ovarian steroidogenesis	1	106612229
			GDF9
4917	Prolactin signaling pathway	1	106600441
			MAP2K2
4921	Oxytocin signaling pathway	1	106600441
			MAP2K2
4916	Melanogenesis	1	106600441
			MAP2K2
4925	Aldosterone synthesis and secretion	1	106582491
			ATF2
4261	Adrenergic signaling in cardiomyocytes	1	106582491
			ATF2
4270	Vascular smooth muscle contraction	1	106600441
			MAP2K2
4972	Pancreatic secretion	1	106576203
			TMPRSS9
4974	Protein digestion and absorption	1	106576203
			TMPRSS9
4978	Mineral absorption	1	106611336
			Slc30a1
4728	Dopaminergic synapse	1	106582491
			ATF2
4726	Serotonergic synapse	1	106610332
			ALOXE3
4720	Long-term potentiation	1	106600441
			MAP2K2
4730	Long-term depression	1	106600441
			MAP2K2
4722	Neurotrophin signaling pathway	1	106600441
			MAP2K2
4744	Phototransduction	1	106569157
			Opn5
4742	Taste transduction	1	106578394
			pkd1l1
4320	Dorso-ventral axis formation	1	106585526
			piwil1
4213	Longevity regulating pathway - multiple species	1	106563716
			irs2-b
